# Supplementary material for: Investigation of Genetic Relatedness of Brucella Strains in Countries Along the Silk Road
Source: Front Vet Sci. 2021 Jan 7;7:539444. doi: 10.3389/fvets.2020.539444 (PMC7817895; doi:10.3389/fvets.2020.539444)
Supplement: Supplementary file 1 [file Table_1.XLSX]

## Sheet: F
Table S1. Strain codes (key), MLVA-16 profiles, hosts, biovars, locations, and years of isolation for 1503 Brucella isolates from eleven countries along the Silk Road
key	index_temp	strain	host	isolated_in	speciesbiovar	GT_MLVA8	GT_MLVA11	Bruce06	Bruce08	Bruce11	Bruce12	Bruce42	Bruce43	Bruce45	Bruce55	Bruce18	Bruce19	Bruce21	Bruce04	Bruce07	Bruce09	Bruce16	Bruce30
2016Shevtsova#090	2559	113-15-G (1)	Cattle	Kazakhstan	B. abortus	167	338	3	5	3	12	2	2	3	1	6	43	8	4	6	4	3	3
2015Shevtsov#028	2229	B. abortus is2a	Cattle	Kazakhstan	B. abortus	36	72	4	5	3	12	2	2	3	1	6	43	8	4	8	13	3	3
2016Shevtsova#034	2503	70Ak	Cattle	Kazakhstan	B. abortus	36	72	4	5	3	12	2	2	3	1	6	43	8	5	7	6	3	3
2016Shevtsova#086	2555	040-15-G	Cattle	Kazakhstan	B. abortus	36	72	4	5	3	12	2	2	3	1	6	43	8	4	8	11	3	3
2016Shevtsova#033	2502	65Ak	Cattle	Kazakhstan	B. abortus	36	72	4	5	3	12	2	2	3	1	6	43	8	5	7	6	3	3
2015Shevtsov#026	2227	B. abortus is1a	Cattle	Kazakhstan	B. abortus	36	72	4	5	3	12	2	2	3	1	6	43	8	4	8	13	3	3
2016Shevtsova#068	2537	116/2-15-G (18)	Cattle	Kazakhstan	B. abortus	36	72	4	5	3	12	2	2	3	1	6	43	8	5	9	11	3	3
2016Shevtsova#042	2511	70Al	Cattle	Kazakhstan	B. abortus	36	72	4	5	3	12	2	2	3	1	6	43	8	5	6	3	3	3
2016Shevtsova#029	2498	59Al	Cattle	Kazakhstan	B. abortus	36	72	4	5	3	12	2	2	3	1	6	43	8	3	3	7	3	3
2016Shevtsova#035	2504	43Al	Cattle	Kazakhstan	B. abortus	28	82	4	5	4	12	2	2	3	3	6	43	8	4	4	3	4	5
2016Shevtsova#037	2506	60Al	Cattle	Kazakhstan	B. abortus	38	341	2	5	3	12	2	2	3	1	7	43	8	4	9	6	3	3
2016Shevtsova#040	2509	66Al	Cattle	Kazakhstan	B. abortus	36	72	4	5	3	12	2	2	3	1	6	43	8	4	8	8	3	3
2016Shevtsova#041	2510	57Al	Cattle	Kazakhstan	B. abortus	36	72	4	5	3	12	2	2	3	1	6	43	8	5	7	10	3	3
2016Shevtsova#044	2513	57Al	Cattle	Kazakhstan	B. abortus	36	72	4	5	3	12	2	2	3	1	6	43	8	5	7	5	3	3
2016Shevtsova#026	2495	69AtCam	Camel	Kazakhstan	B. abortus	36	72	4	5	3	12	2	2	3	1	6	43	8	5	6	7	3	3
2016Shevtsova#025	2494	69At	Cattle	Kazakhstan	B. abortus	36	72	4	5	3	12	2	2	3	1	6	43	8	5	7	10	3	3
2016Shevtsova#062	2531	116/2-15-G (24)	Cattle	Kazakhstan	B. abortus	36	72	4	5	3	12	2	2	3	1	6	43	8	4	7	8	3	3
2016Shevtsova#065	2534	116/2-15-G (20)	Cattle	Kazakhstan	B. abortus	36	70	4	5	3	12	2	2	3	1	7	43	8	6	5	7	3	3
2015Shevtsov#101	2302	B. abortus Kos 4105	Cattle	Kazakhstan	B. abortus	36	72	4	5	3	12	2	2	3	1	6	43	8	5	7	10	3	3
2015Shevtsov#102	2303	B. abortus Kos 4108	Cattle	Kazakhstan	B. abortus	36	72	4	5	3	12	2	2	3	1	6	43	8	5	7	10	3	3
2015Shevtsov#098	2299	B. abortus Kos 4104	Cattle	Kazakhstan	B. abortus	36	72	4	5	3	12	2	2	3	1	6	43	8	5	7	10	3	3
2015Shevtsov#099	2300	B. abortus Kos 4106	Cattle	Kazakhstan	B. abortus	36	72	4	5	3	12	2	2	3	1	6	43	8	5	7	10	3	3
2015Shevtsov#103	2304	B. abortus Kos 4107	Cattle	Kazakhstan	B. abortus	36	72	4	5	3	12	2	2	3	1	6	43	8	5	7	10	3	3
2015Shevtsov#027	2228	B. abortus is4a	Cattle	Kazakhstan	B. abortus	36	72	4	5	3	12	2	2	3	1	6	43	8	4	8	13	3	3
2016Shevtsova#020	2489	304/2-15-G (1)	Cattle	Kazakhstan	B. abortus	36	72	4	5	3	12	2	2	3	1	6	43	8	5	6	7	3	3
2016Shevtsova#039	2508	68Al	Cattle	Kazakhstan	B. abortus	36	72	4	5	3	12	2	2	3	1	6	43	8	3	3	7	3	3
2016Shevtsova#028	2497	68Al	Cattle	Kazakhstan	B. abortus	28	82	4	5	4	12	2	2	3	3	6	43	8	3	6	3	3	5
2016Shevtsova#089	2558	113-15-G (10)	Cattle	Kazakhstan	B. abortus	167	338	3	5	3	12	2	2	3	1	6	43	8	4	6	4	3	3
2015Shevtsov#029	2230	B. abortus is3a	Cattle	Kazakhstan	B. abortus	36	72	4	5	3	12	2	2	3	1	6	43	8	4	8	13	3	3
2016Shevtsova#031	2500	1947	Cattle	Kazakhstan	B. abortus	36	340	4	5	3	12	2	2	3	1	4	43	8	4	5	5	3	3
2016Shevtsova#036	2505	67Al	Cattle	Kazakhstan	B. abortus	36	72	4	5	3	12	2	2	3	1	6	43	8	4	7	6	3	3
2016Shevtsova#064	2533	116/2-15-G (21)	Cattle	Kazakhstan	B. abortus	36	72	4	5	3	12	2	2	3	1	6	43	8	5	9	11	3	3
2016Shevtsova#070	2539	116/2-15-G (16)	Cattle	Kazakhstan	B. abortus	36	72	4	5	3	12	2	2	3	1	6	43	8	5	9	11	3	3
2016Shevtsova#072	2541	116/2-15-G (14)	Cattle	Kazakhstan	B. abortus	36	72	4	5	3	12	2	2	3	1	6	43	8	5	9	11	3	3
2016Shevtsova#071	2540	116/2-15-G (15)	Cattle	Kazakhstan	B. abortus	36	72	4	5	3	12	2	2	3	1	6	43	8	5	9	11	3	3
2016Shevtsova#083	2552	116/2-15-G (2)	Cattle	Kazakhstan	B. abortus	36	72	4	5	3	12	2	2	3	1	6	43	8	5	9	11	3	3
2016Shevtsova#075	2544	116/2-15-G (11)	Cattle	Kazakhstan	B. abortus	36	72	4	5	3	12	2	2	3	1	6	43	8	5	9	11	3	3
2016Shevtsova#063	2532	116/2-15-G (22)	Cattle	Kazakhstan	B. abortus	36	72	4	5	3	12	2	2	3	1	6	43	8	4	7	8	3	3
2016Shevtsova#073	2542	116/2-15-G (13)	Cattle	Kazakhstan	B. abortus	36	72	4	5	3	12	2	2	3	1	6	43	8	4	7	8	3	3
2016Shevtsova#081	2550	116/2-15-G (4)	Cattle	Kazakhstan	B. abortus	36	72	4	5	3	12	2	2	3	1	6	43	8	4	8	6	3	3
2016Shevtsova#076	2545	116/2-15-G (10)	Cattle	Kazakhstan	B. abortus	36	72	4	5	3	12	2	2	3	1	6	43	8	4	7	6	3	3
2016Shevtsova#066	2535	116/2-15-G (19)	Cattle	Kazakhstan	B. abortus	36	72	4	5	3	12	2	2	3	1	6	43	8	5	13	4	3	3
2016Shevtsova#080	2549	116/2-15-G (5)	Cattle	Kazakhstan	B. abortus	36	70	4	5	3	12	2	2	3	1	7	43	8	6	5	7	3	3
2016Shevtsova#061	2530	116/2-15-G (25)	Cattle	Kazakhstan	B. abortus	36	72	4	5	3	12	2	2	3	1	6	43	8	4	7	8	3	3
2016Shevtsova#069	2538	116/2-15-G (17)	Cattle	Kazakhstan	B. abortus	36	70	4	5	3	12	2	2	3	1	7	43	8	6	5	7	3	3
2016Shevtsova#074	2543	116/2-15-G (12)	Cattle	Kazakhstan	B. abortus	36	72	4	5	3	12	2	2	3	1	6	43	8	4	8	6	3	3
2016Shevtsova#077	2546	116/2-15-G (8)	Cattle	Kazakhstan	B. abortus	36	72	4	5	3	12	2	2	3	1	6	43	8	5	9	11	3	3
2016Shevtsova#079	2548	116/2-15-G (6)	Cattle	Kazakhstan	B. abortus	36	70	4	5	3	12	2	2	3	1	7	43	8	6	5	7	3	3
2016Shevtsova#084	2553	116/2-15-G (1)	Cattle	Kazakhstan	B. abortus	36	70	4	5	3	12	2	2	3	1	7	43	8	6	5	7	3	3
2016Shevtsova#001	2470	228-15-B/G (6)	Cattle	Kazakhstan	B. abortus	36	72	4	5	3	12	2	2	3	1	6	43	8	4	6	8	3	3
2016Shevtsova#002	2471	228-15-B/G (2)	Cattle	Kazakhstan	B. abortus	36	72	4	5	3	12	2	2	3	1	6	43	8	4	6	8	3	3
2016Shevtsova#003	2472	228-15-B/G (11)	Cattle	Kazakhstan	B. abortus	36	72	4	5	3	12	2	2	3	1	6	43	8	4	6	8	3	3
2016Shevtsova#004	2473	228-15-B/G (5)	Cattle	Kazakhstan	B. abortus	36	72	4	5	3	12	2	2	3	1	6	43	8	4	6	8	3	3
2016Shevtsova#005	2474	228-15-B/G (18)	Cattle	Kazakhstan	B. abortus	36	72	4	5	3	12	2	2	3	1	6	43	8	4	6	8	3	3
2016Shevtsova#006	2475	228-15-B/G (7)	Cattle	Kazakhstan	B. abortus	36	72	4	5	3	12	2	2	3	1	6	43	8	4	6	8	3	3
2016Shevtsova#007	2476	228-15-B/G (8)	Cattle	Kazakhstan	B. abortus	36	72	4	5	3	12	2	2	3	1	6	43	8	4	6	8	3	3
2016Shevtsova#008	2477	228-15-B/G (19)	Cattle	Kazakhstan	B. abortus	36	72	4	5	3	12	2	2	3	1	6	43	8	4	6	8	3	3
2016Shevtsova#009	2478	228-15-B/G (12)	Cattle	Kazakhstan	B. abortus	36	72	4	5	3	12	2	2	3	1	6	43	8	4	6	8	3	3
2016Shevtsova#010	2479	228-15-B/G (17)	Cattle	Kazakhstan	B. abortus	36	72	4	5	3	12	2	2	3	1	6	43	8	4	6	8	3	3
2016Shevtsova#011	2480	228-15-B/G (20)	Cattle	Kazakhstan	B. abortus	36	72	4	5	3	12	2	2	3	1	6	43	8	4	6	8	3	3
2016Shevtsova#012	2481	228-15-B/G (3)	Cattle	Kazakhstan	B. abortus	36	72	4	5	3	12	2	2	3	1	6	43	8	4	6	8	3	3
2016Shevtsova#013	2482	228-15-B/G (13)	Cattle	Kazakhstan	B. abortus	36	72	4	5	3	12	2	2	3	1	6	43	8	4	6	8	3	3
2016Shevtsova#014	2483	228-15-B/G (16)	Cattle	Kazakhstan	B. abortus	36	72	4	5	3	12	2	2	3	1	6	43	8	4	6	8	3	3
2016Shevtsova#015	2484	228-15-B/G (9)	Cattle	Kazakhstan	B. abortus	36	72	4	5	3	12	2	2	3	1	6	43	8	4	6	8	3	3
2016Shevtsova#016	2485	228-15-B/G (10)	Cattle	Kazakhstan	B. abortus	36	72	4	5	3	12	2	2	3	1	6	43	8	4	6	8	3	3
2016Shevtsova#017	2486	228-15-B/G (4)	Cattle	Kazakhstan	B. abortus	36	72	4	5	3	12	2	2	3	1	6	43	8	4	6	8	3	3
2016Shevtsova#019	2488	228-15-B/G (14)	Cattle	Kazakhstan	B. abortus	36	72	4	5	3	12	2	2	3	1	6	43	8	4	6	8	3	3
2016Shevtsova#047	2516	109-15-G (5)	Cattle	Kazakhstan	B. abortus	36	72	4	5	3	12	2	2	3	1	6	43	8	4	7	8	3	3
2016Shevtsova#048	2517	160-15-G (20)	Cattle	Kazakhstan	B. abortus	36	72	4	5	3	12	2	2	3	1	6	43	8	4	6	8	3	3
2016Shevtsova#049	2518	160-15-G (19)	Cattle	Kazakhstan	B. abortus	36	72	4	5	3	12	2	2	3	1	6	43	8	4	6	8	3	3
2016Shevtsova#050	2519	160-15-G (18)	Cattle	Kazakhstan	B. abortus	36	72	4	5	3	12	2	2	3	1	6	43	8	4	6	8	3	3
2016Shevtsova#051	2520	160-15-G (17)	Cattle	Kazakhstan	B. abortus	36	72	4	5	3	12	2	2	3	1	6	43	8	4	6	8	3	3
2016Shevtsova#052	2521	160-15-G (16)	Cattle	Kazakhstan	B. abortus	36	72	4	5	3	12	2	2	3	1	6	43	8	4	6	8	3	3
2016Shevtsova#053	2522	160-15-G (15)	Cattle	Kazakhstan	B. abortus	36	72	4	5	3	12	2	2	3	1	6	43	8	4	5	8	3	3
2016Shevtsova#054	2523	160-15-G (13)	Cattle	Kazakhstan	B. abortus	36	72	4	5	3	12	2	2	3	1	6	43	8	4	7	8	3	3
2016Shevtsova#055	2524	160-15-G (11)	Cattle	Kazakhstan	B. abortus	36	72	4	5	3	12	2	2	3	1	6	43	8	4	6	8	3	3
2016Shevtsova#056	2525	160-15-G (10)	Cattle	Kazakhstan	B. abortus	36	72	4	5	3	12	2	2	3	1	6	43	8	4	6	8	3	3
2016Shevtsova#057	2526	160-15-G (9)	Cattle	Kazakhstan	B. abortus	36	72	4	5	3	12	2	2	3	1	6	43	8	4	6	8	3	3
2016Shevtsova#058	2527	160-15-G (6)	Cattle	Kazakhstan	B. abortus	36	72	4	5	3	12	2	2	3	1	6	43	8	4	6	8	3	3
2016Shevtsova#059	2528	160-15-G (5)	Cattle	Kazakhstan	B. abortus	36	72	4	5	3	12	2	2	3	1	6	43	8	4	6	6	3	3
2016Shevtsova#060	2529	160-15-G (1)	Cattle	Kazakhstan	B. abortus	36	72	4	5	3	12	2	2	3	1	6	43	8	4	6	8	3	3
2016Shevtsova#085	2554	155-15-G (7)	Cattle	Kazakhstan	B. abortus	36	72	4	5	3	12	2	2	3	1	6	43	8	4	6	8	3	3
2016Shevtsova#087	2556	155-15-G (2)	Cattle	Kazakhstan	B. abortus	36	72	4	5	3	12	2	2	3	1	6	43	8	4	6	8	3	3
2016Shevtsova#088	2557	150-15-G (13)	Cattle	Kazakhstan	B. abortus	36	72	4	5	3	12	2	2	3	1	6	43	8	4	6	8	3	3
2016Shevtsova#032	2501	69WKR	Cattle	Kazakhstan	B. abortus	36	72	4	5	3	12	2	2	3	1	6	43	8	3	3	7	3	3
2016Shevtsova#046	2515	69WKR	Cattle	Kazakhstan	B. abortus	36	72	4	5	3	12	2	2	3	1	6	43	8	5	7	6	3	3
2016Shevtsova#021	2490	243-15-G	Cattle	Kazakhstan	B. abortus	36	72	4	5	3	12	2	2	3	1	6	43	8	5	4	5	3	3
2016Shevtsova#024	2493	85Ak	Cattle	Kazakhstan	B. abortus	28	82	4	5	4	12	2	2	3	3	6	43	8	4	4	3	4	5
2016Shevtsova#078	2547	116/2-15-G (7)	Cattle	Kazakhstan	B. abortus	36	70	4	5	3	12	2	2	3	1	7	43	8	6	5	7	3	3
2016Shevtsova#082	2551	116/2-15-G (3)	Cattle	Kazakhstan	B. abortus	36	72	4	5	3	12	2	2	3	1	6	43	8	4	7	8	3	3
2016Shevtsova#043	2512	67WKR	Cattle	Kazakhstan	B. abortus	36	72	4	5	3	12	2	2	3	1	6	43	8	3	3	7	3	3
2016Shevtsova#045	2514	48WKR	Cattle	Kazakhstan	B. abortus	36	72	4	5	3	12	2	2	3	1	6	43	8	5	7	6	3	3
2016Shevtsova#067	2536	052/1-15-G	Cattle	Kazakhstan	B. abortus	36	72	4	5	3	12	2	2	3	1	6	43	8	7	5	5	3	3
2016Shevtsova#027	2496	1106	Cattle	Kazakhstan	B. abortus	36	72	4	5	3	12	2	2	3	1	6	43	8	4	7	6	3	3
2016Shevtsova#038	2507	1105	Cattle	Kazakhstan	B. abortus	36	72	4	5	3	12	2	2	3	1	6	43	8	4	7	6	3	3
2016Shevtsova#022	2491	57al2	Cattle	Kazakhstan	B. abortus	28	82	4	5	4	12	2	2	3	3	6	43	8	4	4	3	4	5
2016Shevtsova#023	2492	52Al	Cattle	Kazakhstan	B. abortus	36	72	4	5	3	12	2	2	3	1	6	43	8	5	7	10	3	3
2016Shevtsova#030	2499	53Al	Cattle	Kazakhstan	B. abortus	38	339	2	5	3	12	2	2	3	1	6	43	8	4	8	5	3	3
2013Jiang#102	1907	NM1057	Cattle	China	B. abortus bv1	37	77	4	5	4	12	2	2	3	1	6	43	8	5	4	3	4	5
2013Jiang#103	1908	NM1058	Cattle	China	B. abortus bv1	28	82	4	5	4	12	2	2	3	3	6	43	8	5	4	3	4	5
2013Jiang#114	1919	NM1076	Ovine	China	B. abortus bv1	28	82	4	5	4	12	2	2	3	3	6	43	8	5	4	3	4	5
2013Jiang#115	1920	NM1078	Ovine	China	B. abortus bv1	28	82	4	5	4	12	2	2	3	3	6	43	8	5	4	3	4	5
2013Jiang#116	1921	NM1079	Ovine	China	B. abortus bv1	28	82	4	5	4	12	2	2	3	3	6	43	8	5	4	3	4	5
2006LeFleche#138	138	BfR 98	unknown	Germany	B. abortus bv1	28	82	4	5	4	12	2	2	3	3	6	43	8	5	4	3	6	4
2006LeFleche#140	140	BfR 100	unknown	Germany	B. abortus bv1	32	73	4	5	4	12	1	2	3	3	6	43	6	5	4	3	4	5
2013Garofolo_20001	1694	20001	Buffalo	Italy	B. abortus bv1	28	82	4	5	4	12	2	2	3	3	6	43	8	4	7	3	3	4
2013Garofolo_8979	1794	8979	Buffalo	Italy	B. abortus bv1	28	82	4	5	4	12	2	2	3	3	6	43	8	3	4	3	3	4
2013Garofolo_20823	1699	20823	Buffalo	Italy	B. abortus bv1	28	82	4	5	4	12	2	2	3	3	6	43	8	3	7	3	3	4
2013Garofolo_6055	1760	6055	Cattle	Italy	B. abortus bv1	28	82	4	5	4	12	2	2	3	3	6	43	8	4	5	3	5	7
2013Garofolo_9261	1804	9261	Cattle	Italy	B. abortus bv1	28	82	4	5	4	12	2	2	3	3	6	43	8	4	5	3	5	7
2013Garofolo_13928	1666	13928	Cattle	Italy	B. abortus bv1	28	82	4	5	4	12	2	2	3	3	6	43	8	4	6	3	6	4
2006LeFleche#106	106	BCCN#96-62	Cattle	Italy	B. abortus bv1	28	81	4	5	4	12	2	2	3	3	4	43	8	4	4	3	3	4
2015Shevtsov#003	2204	B. abortus 671	Cattle	Kazakhstan	B. abortus bv1	36	72	4	5	3	12	2	2	3	1	6	43	8	5	7	10	3	3
2015Shevtsov#004	2205	B. abortus 672	Cattle	Kazakhstan	B. abortus bv1	36	72	4	5	3	12	2	2	3	1	6	43	8	5	7	10	3	3
2015Shevtsov#005	2206	B. abortus 674	Cattle	Kazakhstan	B. abortus bv1	36	72	4	5	3	12	2	2	3	1	6	43	8	4	12	10	3	3
2015Shevtsov#006	2207	B. abortus 679	Cattle	Kazakhstan	B. abortus bv1	36	72	4	5	3	12	2	2	3	1	6	43	8	5	7	10	3	3
2015Shevtsov#007	2208	B. abortus 683	Cattle	Kazakhstan	B. abortus bv1	36	72	4	5	3	12	2	2	3	1	6	43	8	5	7	10	3	3
2015Shevtsov#008	2209	B. abortus 687	Cattle	Kazakhstan	B. abortus bv1	36	72	4	5	3	12	2	2	3	1	6	43	8	5	7	10	3	3
2015Shevtsov#009	2210	B. abortus 687	Cattle	Kazakhstan	B. abortus bv1	36	72	4	5	3	12	2	2	3	1	6	43	8	5	7	10	3	3
2015Shevtsov#010	2211	B. abortus 688	Cattle	Kazakhstan	B. abortus bv1	36	72	4	5	3	12	2	2	3	1	6	43	8	5	7	10	3	3
2015Shevtsov#011	2212	B. abortus 690	Cattle	Kazakhstan	B. abortus bv1	36	72	4	5	3	12	2	2	3	1	6	43	8	5	7	10	3	3
2015Shevtsov#012	2213	B. abortus 691	Cattle	Kazakhstan	B. abortus bv1	36	72	4	5	3	12	2	2	3	1	6	43	8	5	7	10	3	3
2015Shevtsov#014	2215	B. abortus 693	Cattle	Kazakhstan	B. abortus bv1	36	72	4	5	3	12	2	2	3	1	6	43	8	5	7	10	3	3
2015Shevtsov#015	2216	B. abortus 694	Cattle	Kazakhstan	B. abortus bv1	36	72	4	5	3	12	2	2	3	1	6	43	8	5	7	10	3	3
2015Shevtsov#016	2217	B. abortus 706	Cattle	Kazakhstan	B. abortus bv1	36	72	4	5	3	12	2	2	3	1	6	43	8	5	7	6	3	3
2015Shevtsov#017	2218	B. abortus 708	Cattle	Kazakhstan	B. abortus bv1	36	72	4	5	3	12	2	2	3	1	6	43	8	5	7	10	3	3
2015Shevtsov#018	2219	B. abortus 710	Cattle	Kazakhstan	B. abortus bv1	36	72	4	5	3	12	2	2	3	1	6	43	8	5	7	10	3	3
2015Shevtsov#019	2220	B. abortus 711	Cattle	Kazakhstan	B. abortus bv1	36	72	4	5	3	12	2	2	3	1	6	43	8	5	7	10	3	3
2015Shevtsov#020	2221	B. abortus 712	Cattle	Kazakhstan	B. abortus bv1	36	72	4	5	3	12	2	2	3	1	6	43	8	5	7	10	3	3
2015Shevtsov#105	2306	B. abortus 1058	Cattle	Kazakhstan	B. abortus bv1	36	72	4	5	3	12	2	2	3	1	6	43	8	5	7	10	3	3
2015Shevtsov#106	2307	B. abortus 1160	Cattle	Kazakhstan	B. abortus bv1	36	72	4	5	3	12	2	2	3	1	6	43	8	5	7	10	3	3
2015Shevtsov#107	2308	B. abortus 1169	Cattle	Kazakhstan	B. abortus bv1	36	72	4	5	3	12	2	2	3	1	6	43	8	4	12	10	3	3
2015Shevtsov#108	2309	B. abortus 1950	Cattle	Kazakhstan	B. abortus bv1	36	72	4	5	3	12	2	2	3	1	6	43	8	5	7	10	3	3
2015Shevtsov#109	2310	B. abortus 38	Cattle	Kazakhstan	B. abortus bv1	36	72	4	5	3	12	2	2	3	1	6	43	8	5	7	10	3	3
2015Shevtsov#110	2311	B. abortus 38 42	Cattle	Kazakhstan	B. abortus bv1	36	72	4	5	3	12	2	2	3	1	6	43	8	5	7	10	3	3
2015Shevtsov#111	2312	B. abortus 4253	Cattle	Kazakhstan	B. abortus bv1	36	72	4	5	3	12	2	2	3	1	6	43	8	5	7	10	3	3
2015Shevtsov#112	2313	B. abortus 43 62	Cattle	Kazakhstan	B. abortus bv1	36	72	4	5	3	12	2	2	3	1	6	43	8	5	7	10	3	3
2015Shevtsov#113	2314	B. abortus 1230	Cattle	Kazakhstan	B. abortus bv1	36	72	4	5	3	12	2	2	3	1	6	43	8	5	7	10	3	3
2015Shevtsov#114	2315	B. abortus 1238	Cattle	Kazakhstan	B. abortus bv1	36	72	4	5	3	12	2	2	3	1	6	43	8	5	7	10	3	3
2015Shevtsov#116	2317	B. abortus 1057	Cattle	Kazakhstan	B. abortus bv1	36	72	4	5	3	12	2	2	3	1	6	43	8	5	7	10	3	3
2015Shevtsov#117	2318	B. abortus 1073	Cattle	Kazakhstan	B. abortus bv1	36	72	4	5	3	12	2	2	3	1	6	43	8	5	7	10	3	3
2015Shevtsov#118	2319	B. abortus 1077	Cattle	Kazakhstan	B. abortus bv1	36	72	4	5	3	12	2	2	3	1	6	43	8	5	7	10	3	3
2015Shevtsov#119	2320	B. abortus 1087	Cattle	Kazakhstan	B. abortus bv1	36	72	4	5	3	12	2	2	3	1	6	43	8	5	7	10	3	3
2015Shevtsov#120	2321	B. abortus 1097	Cattle	Kazakhstan	B. abortus bv1	36	72	4	5	3	12	2	2	3	1	6	43	8	5	7	10	3	3
2015Shevtsov#122	2323	B. abortus 1229	Cattle	Kazakhstan	B. abortus bv1	36	72	4	5	3	12	2	2	3	1	6	43	8	5	7	10	3	3
2015Shevtsov#123	2324	B. abortus 1242	Cattle	Kazakhstan	B. abortus bv1	36	72	4	5	3	12	2	2	3	1	6	43	8	5	7	10	3	3
2015Shevtsov#125	2326	B. abortus 670	Cattle	Kazakhstan	B. abortus bv1	36	72	4	5	3	12	2	2	3	1	6	43	8	5	7	10	3	3
2015Shevtsov#100	2301	B. abortus 1126	Cattle	Kazakhstan	B. abortus bv1	36	72	4	5	3	12	2	2	3	1	6	43	8	5	7	10	3	3
2018Vergnaud#0226	3396	BCCN#02-29	Buffalo	India	B. abortus bv1	28	82	4	5	4	12	2	2	3	3	6	43	8	3	3	3	3	5
GCA_000054005	10010	REF 2308	Human	India	B. abortus bv1	27	79	4	5	4	12	2	3	3	3	6	43	8	3	7	3	3	5
2019Singh#001	5941	1BV	Buffalo	India	B. abortus bv1	28	82	4	5	4	12	2	2	3	3	6	43	8	3	3	3	3	6
2019Singh#002	5942	2BV	Buffalo	India	B. abortus bv1	28	82	4	5	4	12	2	2	3	3	6	43	8	3	3	3	3	6
2019Singh#003	5943	3CV	Cattle	India	B. abortus bv1	28	82	4	5	4	12	2	2	3	3	6	43	8	3	4	3	3	5
2019Singh#004	5944	7CV	Cattle	India	B. abortus bv1	28	82	4	5	4	12	2	2	3	3	6	43	8	3	5	3	3	6
2019Singh#005	5945	8CV	Cattle	India	B. abortus bv1	28	82	4	5	4	12	2	2	3	3	6	43	8	3	5	3	3	6
2019Singh#006	5946	9CV	Cattle	India	B. abortus bv1	28	82	4	5	4	12	2	2	3	3	6	43	8	3	5	3	3	6
2019Singh#007	5947	10CV	Cattle	India	B. abortus bv1	28	82	4	5	4	12	2	2	3	3	6	43	8	3	4	3	3	7
2019Singh#008	5948	12CV	Cattle	India	B. abortus bv1	28	82	4	5	4	12	2	2	3	3	6	43	8	3	4	3	3	6
2019Singh#009	5949	13CV	Cattle	India	B. abortus bv1	28	82	4	5	4	12	2	2	3	3	6	43	8	3	4	3	3	6
2019Singh#010	5950	14CV	Cattle	India	B. abortus bv1	28	82	4	5	4	12	2	2	3	3	6	43	8	3	4	3	3	6
2019Singh#011	5951	15CV	Cattle	India	B. abortus bv1	28	82	4	5	4	12	2	2	3	3	6	43	8	3	5	3	3	6
2013Jiang#092	1897	2011165\	Human	China	B. abortus bv3	36	72	4	5	3	12	2	2	3	1	6	43	8	4	7	7	3	3
2013Jiang#093	1898	2011166\'	Human	China	B. abortus bv3	36	72	4	5	3	12	2	2	3	1	6	43	8	4	6	7	3	3
2013Jiang#083	1888		Cattle	China	B. abortus bv3	36	72	4	5	3	12	2	2	3	1	6	43	8	4	6	5	3	3
2013Jiang#084	1889		Cattle	China	B. abortus bv3	36	72	4	5	3	12	2	2	3	1	6	43	8	4	5	11	3	3
2013Jiang#091	1896	2011163\'	Cattle	China	B. abortus bv3	36	72	4	5	3	12	2	2	3	1	6	43	8	5	5	5	3	3
2013Jiang#094	1899	YLQ	Human	China	B. abortus bv3	36	72	4	5	3	12	2	2	3	1	6	43	8	4	6	7	3	3
2013Jiang#085	1890		Cattle	China	B. abortus bv3	36	332	4	5	3	12	2	2	3	1	6	36	8	4	5	6	3	3
2013Jiang#086	1891		Cattle	China	B. abortus bv3	36	72	4	5	3	12	2	2	3	1	6	43	8	4	5	5	3	3
2013Jiang#087	1892		Cattle	China	B. abortus bv3	36	72	4	5	3	12	2	2	3	1	6	43	8	4	5	6	3	3
2013Jiang#088	1893		Cattle	China	B. abortus bv3	36	72	4	5	3	12	2	2	3	1	6	43	8	4	5	6	3	3
2013Jiang#089	1894		Cattle	China	B. abortus bv3	36	72	4	5	3	12	2	2	3	1	6	43	8	4	5	7	3	3
2013Jiang#090	1895		Cattle	China	B. abortus bv3	36	72	4	5	3	12	2	2	3	1	6	43	8	4	5	7	3	3
2013Jiang#096	1901		Cattle	China	B. abortus bv3	36	72	4	5	3	12	2	2	3	1	6	43	8	4	7	8	3	3
2013Jiang#097	1902		Cattle	China	B. abortus bv3	36	72	4	5	3	12	2	2	3	1	6	43	8	4	7	8	3	3
2013Jiang#098	1903		Cattle	China	B. abortus bv3	36	72	4	5	3	12	2	2	3	1	6	43	8	4	7	8	3	3
2013Jiang#099	1904		Cattle	China	B. abortus bv3	36	72	4	5	3	12	2	2	3	1	6	43	8	4	7	8	3	3
2013Jiang#095	1900		Human	China	B. abortus bv3	30	78	4	5	4	12	2	2	3	2	6	43	8	6	6	7	3	3
2013Jiang#100	1905	NM1051	Cattle	China	B. abortus bv3	36	72	4	5	3	12	2	2	3	1	6	43	8	6	4	8	3	3
2013Jiang#101	1906	NM1055	Cattle	China	B. abortus bv3	116	331	4	5	2	12	2	2	3	1	6	43	8	5	4	8	3	3
2013Jiang#104	1909	NM1061	Cattle	China	B. abortus bv3	112	210	4	5	3	12	2	2	3	3	6	43	8	5	4	7	3	3
2013Jiang#105	1910	NM1065	Cattle	China	B. abortus bv3	117	328	4	5	3	12	2	2	3	2	6	43	8	6	4	4	3	3
2013Jiang#106	1911	NM1066	Cattle	China	B. abortus bv3	36	72	4	5	3	12	2	2	3	1	6	43	8	5	4	4	3	3
2013Jiang#107	1912	NM1067	Cattle	China	B. abortus bv3	36	72	4	5	3	12	2	2	3	1	6	43	8	5	4	8	3	3
2013Jiang#108	1913	NM1068	Cattle	China	B. abortus bv3	36	72	4	5	3	12	2	2	3	1	6	43	8	6	7	7	3	3
2013Jiang#109	1914	NM1070	Ovine	China	B. abortus bv3	36	72	4	5	3	12	2	2	3	1	6	43	8	5	7	9	3	3
2013Jiang#110	1915	NM1071	Cattle	China	B. abortus bv3	112	210	4	5	3	12	2	2	3	3	6	43	8	5	4	3	3	3
2013Jiang#111	1916	NM1072	Cattle	China	B. abortus bv3	112	326	4	5	3	12	2	2	3	3	7	43	8	5	4	3	3	3
2013Jiang#112	1917	NM1074	Cattle	China	B. abortus bv3	112	326	4	5	3	12	2	2	3	3	7	43	8	5	4	3	3	3
2013Jiang#113	1918	NM1075	Cattle	China	B. abortus bv3	117	327	4	5	3	12	2	2	3	2	8	43	8	5	6	3	3	3
2013Jiang#117	1922	NM1091	Cattle	China	B. abortus bv3	36	72	4	5	3	12	2	2	3	1	6	43	8	5	7	10	3	3
2013Jiang#118	1923	NM1102	Cattle	China	B. abortus bv3	112	326	4	5	3	12	2	2	3	3	7	43	8	6	4	3	4	3
2013Jiang#119	1924	NM1132	Cattle	China	B. abortus bv3	36	72	4	5	3	12	2	2	3	1	6	43	8	5	4	4	3	5
2013Jiang#120	1925	NM1133	Cattle	China	B. abortus bv3	36	72	4	5	3	12	2	2	3	1	6	43	8	5	4	8	3	3
2013Jiang#121	1926	NM1134	Cattle	China	B. abortus bv3	36	72	4	5	3	12	2	2	3	1	6	43	8	5	4	6	3	3
2013Jiang#122	1927	NM1135	Cattle	China	B. abortus bv3	36	72	4	5	3	12	2	2	3	1	6	43	8	5	4	6	3	3
2013Jiang#123	1928	NM1136	Cattle	China	B. abortus bv3	36	72	4	5	3	12	2	2	3	1	6	43	8	5	4	6	3	3
2013Jiang#124	1929	NM1137	Cattle	China	B. abortus bv3	36	72	4	5	3	12	2	2	3	1	6	43	8	5	4	6	3	3
2013Jiang#125	1930	NM1140	Cattle	China	B. abortus bv3	36	72	4	5	3	12	2	2	3	1	6	43	8	5	4	7	3	3
2013Jiang#126	1931	NM1146	Cattle	China	B. abortus bv3	36	72	4	5	3	12	2	2	3	1	6	43	8	5	4	7	3	3
2013Jiang#127	1932	NM1147	Cattle	China	B. abortus bv3	117	328	4	5	3	12	2	2	3	2	6	43	8	5	4	3	3	3
2013Jiang#128	1933	NM1148	Cattle	China	B. abortus bv3	36	72	4	5	3	12	2	2	3	1	6	43	8	5	4	7	3	3
2013Jiang#129	1934	NM1149	Cattle	China	B. abortus bv3	112	210	4	5	3	12	2	2	3	3	6	43	8	5	4	3	3	3
2013Jiang#130	1935	NM1156	Ovine	China	B. abortus bv3	36	72	4	5	3	12	2	2	3	1	6	43	8	6	4	4	3	3
2013Jiang#131	1936	NM1158	Cattle	China	B. abortus bv3	36	72	4	5	3	12	2	2	3	1	6	43	8	6	4	7	3	3
2013Jiang#132	1937	NM1020	Cattle	China	B. abortus bv3	36	72	4	5	3	12	2	2	3	1	6	43	8	5	7	8	3	3
2013Jiang#133	1938	NM1159	Cattle	China	B. abortus bv3	36	72	4	5	3	12	2	2	3	1	6	43	8	5	7	8	3	3
2013Jiang#134	1939	NM1161	Cattle	China	B. abortus bv3	112	326	4	5	3	12	2	2	3	3	7	43	8	6	4	3	4	3
2013Jiang#135	1940	NM1169	Cattle	China	B. abortus bv3	36	330	4	5	3	12	2	2	3	1	6	43	9	5	4	6	3	3
2013Jiang#136	1941	NM1170	Cattle	China	B. abortus bv3	36	72	4	5	3	12	2	2	3	1	6	43	8	5	4	5	3	3
2013Jiang#137	1942	NM1171	Cattle	China	B. abortus bv3	36	72	4	5	3	12	2	2	3	1	6	43	8	5	4	5	3	3
2013Jiang#138	1943	NM1172	Cattle	China	B. abortus bv3	36	72	4	5	3	12	2	2	3	1	6	43	8	5	4	5	3	3
2013Jiang#139	1944	NM1173	Cattle	China	B. abortus bv3	36	72	4	5	3	12	2	2	3	1	6	43	8	5	4	5	3	3
2013Jiang#140	1945	NM1175	Cattle	China	B. abortus bv3	36	72	4	5	3	12	2	2	3	1	6	43	8	6	4	7	3	3
2013Jiang#141	1946	NM1176	Cattle	China	B. abortus bv3	36	72	4	5	3	12	2	2	3	1	6	43	8	5	4	7	3	3
2013Jiang#142	1947	NM1177	Cattle	China	B. abortus bv3	36	72	4	5	3	12	2	2	3	1	6	43	8	5	4	8	3	3
2013Jiang#143	1948	NM1178	Cattle	China	B. abortus bv3	36	72	4	5	3	12	2	2	3	1	6	43	8	5	7	8	3	3
2013Jiang#144	1949	NM1179	Cattle	China	B. abortus bv3	36	72	4	5	3	12	2	2	3	1	6	43	8	5	7	8	3	3
2013Jiang#145	1950	NM1181	Cattle	China	B. abortus bv3	36	72	4	5	3	12	2	2	3	1	6	43	8	5	4	10	3	3
2013Jiang#146	1951	NM1185	Cattle	China	B. abortus bv3	36	72	4	5	3	12	2	2	3	1	6	43	8	6	4	5	3	3
2013Jiang#147	1952	NM1200	Cattle	China	B. abortus bv3	36	72	4	5	3	12	2	2	3	1	6	43	8	5	4	12	3	3
2013Jiang#148	1953	NM1210	Cattle	China	B. abortus bv3	112	210	4	5	3	12	2	2	3	3	6	43	8	5	4	3	3	5
2013Jiang#149	1954	NM1211	Cattle	China	B. abortus bv3	112	210	4	5	3	12	2	2	3	3	6	43	8	5	4	3	3	5
2013Jiang#150	1955	NM1215	Cattle	China	B. abortus bv3	36	72	4	5	3	12	2	2	3	1	6	43	8	5	4	7	3	3
2013Jiang#151	1956	NM1218	Cattle	China	B. abortus bv3	36	72	4	5	3	12	2	2	3	1	6	43	8	5	4	7	3	3
2013Jiang#152	1957	NM1219	Cattle	China	B. abortus bv3	36	72	4	5	3	12	2	2	3	1	6	43	8	5	5	7	3	3
2006LeFleche#142	142	BfR 106	Cattle	Germany	B. abortus bv3	36	70	4	5	3	12	2	2	3	1	7	43	8	4	6	6	4	3
2006LeFleche#143	143	BfR 107	unknown	Germany	B. abortus bv3	36	70	4	5	3	12	2	2	3	1	7	43	8	4	5	7	4	3
2006LeFleche#141	141	BfR 101	Cattle	Germany	B. abortus bv3	36	70	4	5	3	12	2	2	3	1	7	43	8	4	5	6	4	3
2013Garofolo_2683	1715	2683	Buffalo	Italy	B. abortus bv3	36	72	4	5	3	12	2	2	3	1	6	43	8	4	6	8	3	3
2013Garofolo_3634	1725	3634	Buffalo	Italy	B. abortus bv3	36	72	4	5	3	12	2	2	3	1	6	43	8	4	6	8	3	3
2013Garofolo_5359	1750	5359	Buffalo	Italy	B. abortus bv3	36	72	4	5	3	12	2	2	3	1	6	43	8	4	6	8	3	3
2013Garofolo_5360	1751	5360	Buffalo	Italy	B. abortus bv3	36	72	4	5	3	12	2	2	3	1	6	43	8	4	6	8	3	3
2013Garofolo_6054	1759	6054	Cattle	Italy	B. abortus bv3	36	72	4	5	3	12	2	2	3	1	6	43	8	4	5	7	5	3
2013Garofolo_1365	1662	1365	Cattle	Italy	B. abortus bv3	36	72	4	5	3	12	2	2	3	1	6	43	8	4	5	6	4	3
2013Garofolo_6899	1780	6899	Cattle	Italy	B. abortus bv3	36	72	4	5	3	12	2	2	3	1	6	43	8	4	5	6	4	3
2013Garofolo_18936	1683	18936	Cattle	Italy	B. abortus bv3	36	72	4	5	3	12	2	2	3	1	6	43	8	6	6	5	4	3
2013Garofolo_22839	1709	22839	Buffalo	Italy	B. abortus bv3	36	72	4	5	3	12	2	2	3	1	6	43	8	4	6	7	3	3
2013Garofolo_6906	1787	6906	Cattle	Italy	B. abortus bv3	113	211	4	5	3	12	1	2	3	1	6	43	8	4	6	7	3	3
2013Garofolo_9263	1805	9263	Buffalo	Italy	B. abortus bv3	36	72	4	5	3	12	2	2	3	1	6	43	8	5	6	7	3	3
2013Garofolo_4360	1733	4360	Cattle	Italy	B. abortus bv3	36	72	4	5	3	12	2	2	3	1	6	43	8	4	6	7	5	3
2013Garofolo_1265	1642	1265	Cattle	Italy	B. abortus bv3	111	209	4	5	3	12	2	2	2	3	6	36	8	6	6	3	3	2
2013Garofolo_18081	1682	18081	Cattle	Italy	B. abortus bv3	112	210	4	5	3	12	2	2	3	3	6	43	8	7	6	3	3	3
2013Garofolo_20016	1695	20016	Cattle	Italy	B. abortus bv3	112	210	4	5	3	12	2	2	3	3	6	43	8	4	5	3	3	3
2013Garofolo_3272	1723	3272	Cattle	Italy	B. abortus bv3	112	210	4	5	3	12	2	2	3	3	6	43	8	7	6	3	3	3
2013Garofolo_6904	1785	6904	Cattle	Italy	B. abortus bv3	36	72	4	5	3	12	2	2	3	1	6	43	8	4	5	6	4	3
2013Garofolo_5585	1754	5585	Cattle	Italy	B. abortus bv3	36	72	4	5	3	12	2	2	3	1	6	43	8	4	5	7	5	3
2013Garofolo_15081	1671	15081	Cattle	Italy	B. abortus bv3	36	72	4	5	3	12	2	2	3	1	6	43	8	4	5	6	5	3
2013Garofolo_6902	1783	6902	Cattle	Italy	B. abortus bv3	36	72	4	5	3	12	2	2	3	1	6	43	8	5	5	6	4	3
2013Garofolo_8055	1792	8055	Cattle	Italy	B. abortus bv3	36	72	4	5	3	12	2	2	3	1	6	43	8	4	6	6	3	3
2013Garofolo_12368	1638	12368	Cattle	Italy	B. abortus bv3	36	72	4	5	3	12	2	2	3	1	6	43	8	4	5	7	5	3
2013Garofolo_12855	1649	12855	Cattle	Italy	B. abortus bv3	36	72	4	5	3	12	2	2	3	1	6	43	8	5	5	6	4	3
2013Garofolo_17473	1678	17473	Cattle	Italy	B. abortus bv3	36	72	4	5	3	12	2	2	3	1	6	43	8	4	5	7	5	3
2013Garofolo_19433	1688	19433	Cattle	Italy	B. abortus bv3	36	72	4	5	3	12	2	2	3	1	6	43	8	4	5	6	5	3
2013Garofolo_2686	1717	2686	Cattle	Italy	B. abortus bv3	36	72	4	5	3	12	2	2	3	1	6	43	8	4	6	8	3	3
2013Garofolo_6053	1758	6053	Cattle	Italy	B. abortus bv3	36	72	4	5	3	12	2	2	3	1	6	43	8	4	5	7	5	3
2013Garofolo_6901	1782	6901	Cattle	Italy	B. abortus bv3	36	72	4	5	3	12	2	2	3	1	6	43	8	4	5	8	5	3
2013Garofolo_6905	1786	6905	Cattle	Italy	B. abortus bv3	36	72	4	5	3	12	2	2	3	1	6	43	8	5	5	6	4	3
2013Garofolo_9061	1802	9061	Cattle	Italy	B. abortus bv3	36	72	4	5	3	12	2	2	3	1	6	43	8	4	5	8	5	3
2013Garofolo_13544	1656	13544	Ovine	Italy	B. abortus bv3	36	72	4	5	3	12	2	2	3	1	6	43	8	3	6	9	3	3
2013Garofolo_11393	1602	11393	Cattle	Italy	B. abortus bv3	36	72	4	5	3	12	2	2	3	1	6	43	8	4	5	6	5	3
2013Garofolo_11813	1624	11813	Cattle	Italy	B. abortus bv3	36	72	4	5	3	12	2	2	3	1	6	43	8	3	5	6	3	3
2013Garofolo_2647	1714	2647	Cattle	Italy	B. abortus bv3	28	82	4	5	4	12	2	2	3	3	6	43	8	4	6	3	7	4
2013Garofolo_12183	1635	12183	Cattle	Italy	B. abortus bv3	36	72	4	5	3	12	2	2	3	1	6	43	8	4	6	7	3	3
2013Garofolo_2685	1716	2685	Buffalo	Italy	B. abortus bv3	36	72	4	5	3	12	2	2	3	1	6	43	8	4	6	8	3	3
2013Garofolo_3273	1724	3273	Cattle	Italy	B. abortus bv3	36	72	4	5	3	12	2	2	3	1	6	43	8	4	6	8	3	2
2013Garofolo_5361	1752	5361	Buffalo	Italy	B. abortus bv3	113	211	4	5	3	12	1	2	3	1	6	43	8	4	6	7	3	3
2013Garofolo_8486	1793	8486	Cattle	Italy	B. abortus bv3	108	208	4	5	2	12	2	2	3	3	6	43	8	4	5	3	3	3
2013Garofolo_1114	1600	1114	Cattle	Italy	B. abortus bv3	36	72	4	5	3	12	2	2	3	1	6	43	8	4	5	6	4	3
2013Garofolo_1115	1601	1115	Cattle	Italy	B. abortus bv3	36	72	4	5	3	12	2	2	3	1	6	43	8	4	5	6	4	3
2013Garofolo_1368	1664	1368	Cattle	Italy	B. abortus bv3	112	210	4	5	3	12	2	2	3	3	6	43	8	4	5	3	3	3
2013Garofolo_1565	1674	1565	Cattle	Italy	B. abortus bv3	36	72	4	5	3	12	2	2	3	1	6	43	8	4	5	6	4	3
2013Garofolo_1567	1675	1567	Cattle	Italy	B. abortus bv3	36	72	4	5	3	12	2	2	3	1	6	43	8	4	3	3	4	3
2013Garofolo_1600	1676	1600	Cattle	Italy	B. abortus bv3	112	210	4	5	3	12	2	2	3	3	6	43	8	4	5	3	3	3
2013Garofolo_2081	1698	2081	Cattle	Italy	B. abortus bv3	36	72	4	5	3	12	2	2	3	1	6	43	8	4	5	6	4	3
2013Garofolo_2873	1719	2873	Cattle	Italy	B. abortus bv3	36	72	4	5	3	12	2	2	3	1	6	43	8	4	5	6	4	3
2013Garofolo_6861	1778	6861	Cattle	Italy	B. abortus bv3	36	72	4	5	3	12	2	2	3	1	6	43	8	4	6	6	3	3
2013Garofolo_11796	1616	11796	Cattle	Italy	B. abortus bv3	36	72	4	5	3	12	2	2	3	1	6	43	8	3	5	7	3	3
2013Garofolo_11809	1622	11809	Cattle	Italy	B. abortus bv3	36	72	4	5	3	12	2	2	3	1	6	43	8	3	5	7	3	3
2013Garofolo_12839	1644	12839	Cattle	Italy	B. abortus bv3	36	72	4	5	3	12	2	2	3	1	6	43	8	6	6	5	4	3
2013Garofolo_12848	1647	12848	Cattle	Italy	B. abortus bv3	36	72	4	5	3	12	2	2	3	1	6	43	8	4	5	7	5	3
2013Garofolo_17476	1680	17476	Cattle	Italy	B. abortus bv3	36	72	4	5	3	12	2	2	3	1	6	43	8	6	6	5	4	3
2013Garofolo_6459	1769	6459	Cattle	Italy	B. abortus bv3	36	72	4	5	3	12	2	2	3	1	6	43	8	6	6	5	4	3
2013Garofolo_6463	1771	6463	Cattle	Italy	B. abortus bv3	36	72	4	5	3	12	2	2	3	1	6	43	8	5	5	5	4	3
2013Garofolo_9059	1800	9059	Cattle	Italy	B. abortus bv3	36	72	4	5	3	12	2	2	3	1	6	43	8	6	6	5	4	3
2013Garofolo_1366	1663	1366	Cattle	Italy	B. abortus bv3	112	210	4	5	3	12	2	2	3	3	6	43	8	4	5	3	3	3
2013Garofolo_12837	1643	12837	Cattle	Italy	B. abortus bv3	36	72	4	5	3	12	2	2	3	1	6	43	8	4	5	7	5	3
2013Garofolo_12847	1646	12847	Cattle	Italy	B. abortus bv3	36	72	4	5	3	12	2	2	3	1	6	43	8	4	5	7	5	3
2013Garofolo_18948	1686	18948	Cattle	Italy	B. abortus bv3	36	72	4	5	3	12	2	2	3	1	6	43	8	4	5	7	5	3
2013Garofolo_2216	1707	2216	Cattle	Italy	B. abortus bv3	36	72	4	5	3	12	2	2	3	1	6	43	8	4	5	7	5	3
2013Garofolo_2222	1708	2222	Cattle	Italy	B. abortus bv3	36	72	4	5	3	12	2	2	3	1	6	43	8	4	5	7	5	3
2013Garofolo_3270	1721	3270	Cattle	Italy	B. abortus bv3	36	72	4	5	3	12	2	2	3	1	6	43	8	4	5	7	5	3
2013Garofolo_3821	1727	3821	Cattle	Italy	B. abortus bv3	36	72	4	5	3	12	2	2	3	1	6	43	8	4	5	7	5	3
2013Garofolo_6064	1766	6064	Cattle	Italy	B. abortus bv3	36	72	4	5	3	12	2	2	3	1	6	43	8	4	5	7	5	3
2013Garofolo_6461	1770	6461	Cattle	Italy	B. abortus bv3	36	72	4	5	3	12	2	2	3	1	6	43	8	4	5	7	5	3
2013Garofolo_9056	1799	9056	Cattle	Italy	B. abortus bv3	36	72	4	5	3	12	2	2	3	1	6	43	8	4	5	7	5	3
2013Garofolo_6903	1784	6903	Cattle	Italy	B. abortus bv3	36	72	4	5	3	12	2	2	3	1	6	43	8	5	5	6	4	3
2013Garofolo_21677	1705	21677	Cattle	Italy	B. abortus bv3	36	72	4	5	3	12	2	2	3	1	6	43	8	4	5	6	5	3
2013Garofolo_4363	1734	4363	Cattle	Italy	B. abortus bv3	36	72	4	5	3	12	2	2	3	1	6	43	8	4	6	7	3	3
2013Garofolo_20826	1701	20826	Cattle	Italy	B. abortus bv3	36	72	4	5	3	12	2	2	3	1	6	43	8	4	5	7	6	3
2013Garofolo_1161	1604	1161	Cattle	Italy	B. abortus bv3	36	72	4	5	3	12	2	2	3	1	6	43	8	5	5	5	4	3
2013Garofolo_21571	1703	21571	Cattle	Italy	B. abortus bv3	36	72	4	5	3	12	2	2	3	1	6	43	8	4	6	7	3	3
2013Garofolo_21675	1704	21675	Cattle	Italy	B. abortus bv3	36	72	4	5	3	12	2	2	3	1	6	43	8	4	6	7	3	3
2013Garofolo_3636	1726	3636	Cattle	Italy	B. abortus bv3	36	72	4	5	3	12	2	2	3	1	6	43	8	4	6	7	3	3
2013Garofolo_3916	1729	3916	Cattle	Italy	B. abortus bv3	36	72	4	5	3	12	2	2	3	1	6	43	8	4	6	7	3	3
2013Garofolo_5362	1753	5362	Buffalo	Italy	B. abortus bv3	36	72	4	5	3	12	2	2	3	1	6	43	8	4	6	7	3	3
2013Garofolo_19434	1689	19434	Cattle	Italy	B. abortus bv3	36	72	4	5	3	12	2	2	3	1	6	43	8	4	5	6	5	3
2013Garofolo_5586	1755	5586	Cattle	Italy	B. abortus bv3	36	72	4	5	3	12	2	2	3	1	6	43	8	4	5	7	5	3
2013Garofolo_7742	1790	7742	Cattle	Italy	B. abortus bv3	36	72	4	5	3	12	2	2	3	1	6	43	8	4	5	7	5	3
2013Garofolo_2705	1718	2705	Cattle	Italy	B. abortus bv3	112	210	4	5	3	12	2	2	3	3	6	43	8	4	5	3	3	3
2013Garofolo_1369	1665	1369	Cattle	Italy	B. abortus bv3	112	210	4	5	3	12	2	2	3	3	6	43	8	4	5	3	3	3
2013Garofolo_2078	1697	2078	Cattle	Italy	B. abortus bv3	112	210	4	5	3	12	2	2	3	3	6	43	8	4	5	3	3	3
2013Garofolo_3915	1728	3915	Cattle	Italy	B. abortus bv3	112	210	4	5	3	12	2	2	3	3	6	43	8	4	5	3	3	3
2013Garofolo_11807	1621	11807	Cattle	Italy	B. abortus bv3	36	72	4	5	3	12	2	2	3	1	6	43	8	3	5	7	3	3
2013Garofolo_1159	1603	1159	Cattle	Italy	B. abortus bv3	36	72	4	5	3	12	2	2	3	1	6	43	8	4	5	7	6	3
2013Garofolo_7747	1791	7747	Cattle	Italy	B. abortus bv3	36	72	4	5	3	12	2	2	3	1	6	43	8	4	5	8	6	3
2013Garofolo_11786	1611	11786	Cattle	Italy	B. abortus bv3	36	72	4	5	3	12	2	2	3	1	6	43	8	3	5	7	3	3
2013Garofolo_11795	1615	11795	Cattle	Italy	B. abortus bv3	36	72	4	5	3	12	2	2	3	1	6	43	8	3	5	7	3	3
2013Garofolo_1965	1691	1965	Cattle	Italy	B. abortus bv3	36	72	4	5	3	12	2	2	3	1	6	43	8	4	5	5	4	3
2013Garofolo_1046	1598	1046	Cattle	Italy	B. abortus bv3	112	210	4	5	3	12	2	2	3	3	6	43	8	4	5	3	3	3
2013Garofolo_12178	1634	12178	Cattle	Italy	B. abortus bv3	36	72	4	5	3	12	2	2	3	1	6	43	8	4	6	8	3	3
2013Garofolo_18080	1681	18080	Cattle	Italy	B. abortus bv3	108	208	4	5	2	12	2	2	3	3	6	43	8	4	5	3	3	3
2013Garofolo_3921	1731	3921	Cattle	Italy	B. abortus bv3	36	72	4	5	3	12	2	2	3	1	6	43	8	4	6	6	3	3
2013Garofolo_5007	1749	5007	Cattle	Italy	B. abortus bv3	36	72	4	5	3	12	2	2	3	1	6	43	8	4	6	6	3	3
2013Garofolo_6863	1779	6863	Cattle	Italy	B. abortus bv3	36	72	4	5	3	12	2	2	3	1	6	43	8	4	6	6	3	3
2013Garofolo_8982	1796	8982	Cattle	Italy	B. abortus bv3	112	210	4	5	3	12	2	2	3	3	6	43	8	4	5	3	3	3
2013Garofolo_6060	1764	6060	Cattle	Italy	B. abortus bv3	36	72	4	5	3	12	2	2	3	1	6	43	8	4	4	5	4	3
2013Garofolo_15073	1667	15073	Cattle	Italy	B. abortus bv3	112	210	4	5	3	12	2	2	3	3	6	43	8	4	5	3	3	3
2013Garofolo_15074	1668	15074	Cattle	Italy	B. abortus bv3	36	72	4	5	3	12	2	2	3	1	6	43	8	4	5	6	5	3
2013Garofolo_15076	1669	15076	Cattle	Italy	B. abortus bv3	112	210	4	5	3	12	2	2	3	3	6	43	8	4	5	3	3	3
2013Garofolo_11783	1610	11783	Cattle	Italy	B. abortus bv3	36	72	4	5	3	12	2	2	3	1	6	43	8	3	5	6	3	3
2013Garofolo_6900	1781	6900	Cattle	Italy	B. abortus bv3	36	72	4	5	3	12	2	2	3	1	6	43	8	4	5	6	4	3
2013Garofolo_8985	1798	8985	Cattle	Italy	B. abortus bv3	36	72	4	5	3	12	2	2	3	1	6	43	8	4	5	6	4	3
2013Garofolo_12185	1637	12185	Cattle	Italy	B. abortus bv3	36	72	4	5	3	12	2	2	3	1	6	43	8	4	6	7	3	3
2013Garofolo_20825	1700	20825	Cattle	Italy	B. abortus bv3	36	72	4	5	3	12	2	2	3	1	6	43	8	4	6	8	3	3
2013Garofolo_1166	1606	1166	Cattle	Italy	B. abortus bv3	36	72	4	5	3	12	2	2	3	1	6	43	8	4	5	7	6	3
2013Garofolo_12184	1636	12184	Cattle	Italy	B. abortus bv3	36	72	4	5	3	12	2	2	3	1	6	43	8	4	7	8	3	3
2013Garofolo_8984	1797	8984	Cattle	Italy	B. abortus bv3	36	72	4	5	3	12	2	2	3	1	6	43	8	4	6	7	3	3
2013Garofolo_17472	1677	17472	Cattle	Italy	B. abortus bv3	36	72	4	5	3	12	2	2	3	1	6	43	8	6	6	5	4	3
2013Garofolo_6047	1757	6047	Cattle	Italy	B. abortus bv3	36	72	4	5	3	12	2	2	3	1	6	43	8	6	6	5	4	3
2013Garofolo_9060	1801	9060	Cattle	Italy	B. abortus bv3	36	72	4	5	3	12	2	2	3	1	6	43	8	6	6	5	4	3
2006LeFleche#115	115	BCCN#95-34	Cattle	Italy	B. abortus bv3	36	72	4	5	3	12	2	2	3	1	6	43	8	3	5	8	3	3
2013Garofolo_22842	1711	22842	Cattle	Italy	B. abortus bv3	36	72	4	5	3	12	2	2	3	1	6	43	8	4	6	7	3	3
2013Garofolo_3920	1730	3920	Cattle	Italy	B. abortus bv3	36	72	4	5	3	12	2	2	3	1	6	43	8	4	6	7	3	3
2013Garofolo_8980	1795	8980	Cattle	Italy	B. abortus bv3	36	72	4	5	3	12	2	2	3	1	6	43	8	4	6	7	3	3
2015Shevtsov#001	2202	B. abortus 64 1	Cattle	Kazakhstan	B. abortus bv3	36	72	4	5	3	12	2	2	3	1	6	43	8	5	7	10	3	3
2011Kilic#093	1206	BRU-S093	Human	Turkey	B. abortus bv3	86	69	1	5	3	12	2	2	3	1	6	43	8	6	6	6	3	3
2015Shevtsov#035	2236	B. abortus K 50	Cattle	Kazakhstan	B. abortus bv6	36	72	4	5	3	12	2	2	3	1	6	43	8	5	7	10	3	3
2015Shevtsov#036	2237	B. abortus K 65	Cattle	Kazakhstan	B. abortus bv6	36	72	4	5	3	12	2	2	3	1	6	43	8	5	7	9	3	3
2015Shevtsov#037	2238	B. abortus K 69	Cattle	Kazakhstan	B. abortus bv6	36	72	4	5	3	12	2	2	3	1	6	43	8	5	7	10	3	3
2015Shevtsov#039	2240	B. abortus K 70	Cattle	Kazakhstan	B. abortus bv6	36	72	4	5	3	12	2	2	3	1	6	43	8	5	7	9	3	3
2015Shevtsov#041	2242	B. abortus K 72	Cattle	Kazakhstan	B. abortus bv6	36	72	4	5	3	12	2	2	3	1	6	43	8	5	7	10	3	3
2015Shevtsov#042	2243	B. abortus K 73	Cattle	Kazakhstan	B. abortus bv6	36	72	4	5	3	12	2	2	3	1	6	43	8	5	7	9	3	3
2015Shevtsov#044	2245	B. abortus K 75	Cattle	Kazakhstan	B. abortus bv6	36	72	4	5	3	12	2	2	3	1	6	43	8	5	7	10	3	3
2015Shevtsov#040	2241	B. abortus K 71	Cattle	Kazakhstan	B. abortus bv6	36	72	4	5	3	12	2	2	3	1	6	43	8	5	7	10	3	3
2015Shevtsov#043	2244	B. abortus K 74	Cattle	Kazakhstan	B. abortus bv6	36	72	4	5	3	12	2	2	3	1	6	43	8	5	7	10	3	3
2015Shevtsov#045	2246	B. abortus K 76	Cattle	Kazakhstan	B. abortus bv6	36	72	4	5	3	12	2	2	3	1	6	43	8	5	7	9	3	3
2015Shevtsov#033	2234	B. abortus K 27	Cattle	Kazakhstan	B. abortus bv6	36	72	4	5	3	12	2	2	3	1	6	43	8	5	7	10	3	3
2015Shevtsov#034	2235	B. abortus K 41	Cattle	Kazakhstan	B. abortus bv6	36	72	4	5	3	12	2	2	3	1	6	43	8	5	7	10	3	3
2015Shevtsov#046	2247	B. abortus K 77	Cattle	Kazakhstan	B. abortus bv6	36	72	4	5	3	12	2	2	3	1	6	43	8	5	7	10	3	3
2015Shevtsov#047	2248	B. abortus K 79	Cattle	Kazakhstan	B. abortus bv6	36	72	4	5	3	12	2	2	3	1	6	43	8	5	7	10	3	3
2015Shevtsov#048	2249	B. abortus K 80	Cattle	Kazakhstan	B. abortus bv6	36	72	4	5	3	12	2	2	3	1	6	43	8	5	7	9	3	3
2015Shevtsov#053	2254	B. abortus K 86	Cattle	Kazakhstan	B. abortus bv6	36	72	4	5	3	12	2	2	3	1	6	43	8	5	7	10	3	3
2015Shevtsov#054	2255	B. abortus K 87	Cattle	Kazakhstan	B. abortus bv6	36	72	4	5	3	12	2	2	3	1	6	43	8	5	7	9	3	3
2015Shevtsov#032	2233	B. abortus K 23	Cattle	Kazakhstan	B. abortus bv6	36	72	4	5	3	12	2	2	3	1	6	43	8	5	7	9	3	3
2015Shevtsov#050	2251	B. abortus K 83	Cattle	Kazakhstan	B. abortus bv6	36	72	4	5	3	12	2	2	3	1	6	43	8	5	7	10	3	3
2015Shevtsov#051	2252	B. abortus K 84	Cattle	Kazakhstan	B. abortus bv6	36	72	4	5	3	12	2	2	3	1	6	43	8	5	7	10	3	3
2015Shevtsov#052	2253	B. abortus K 85	Cattle	Kazakhstan	B. abortus bv6	36	72	4	5	3	12	2	2	3	1	6	43	8	5	7	10	3	3
2015Shevtsov#055	2256	B. abortus K 24	Cattle	Kazakhstan	B. abortus bv6	36	72	4	5	3	12	2	2	3	1	6	43	8	5	7	10	3	3
2015Shevtsov#056	2257	B. abortus K 25	Cattle	Kazakhstan	B. abortus bv6	36	72	4	5	3	12	2	2	3	1	6	43	8	5	7	10	3	3
2015Shevtsov#057	2258	B. abortus K 26	Cattle	Kazakhstan	B. abortus bv6	36	72	4	5	3	12	2	2	3	1	6	43	8	5	7	9	3	3
2015Shevtsov#058	2259	B. abortus K 28	Cattle	Kazakhstan	B. abortus bv6	36	72	4	5	3	12	2	2	3	1	6	43	8	5	7	10	3	3
2015Shevtsov#059	2260	B. abortus K 29	Cattle	Kazakhstan	B. abortus bv6	36	72	4	5	3	12	2	2	3	1	6	43	8	5	7	10	3	3
2015Shevtsov#061	2262	B. abortus K 31	Cattle	Kazakhstan	B. abortus bv6	36	72	4	5	3	12	2	2	3	1	6	43	8	5	7	9	3	3
2015Shevtsov#062	2263	B. abortus K 32	Cattle	Kazakhstan	B. abortus bv6	36	72	4	5	3	12	2	2	3	1	6	43	8	5	7	9	3	3
2015Shevtsov#063	2264	B. abortus K 33	Cattle	Kazakhstan	B. abortus bv6	36	72	4	5	3	12	2	2	3	1	6	43	8	5	7	10	3	3
2015Shevtsov#064	2265	B. abortus K 34	Cattle	Kazakhstan	B. abortus bv6	36	72	4	5	3	12	2	2	3	1	6	43	8	5	7	9	3	3
2015Shevtsov#088	2289	B. abortus K 60	Cattle	Kazakhstan	B. abortus bv6	36	72	4	5	3	12	2	2	3	1	6	43	8	5	7	9	3	3
2015Shevtsov#089	2290	B. abortus K 61	Cattle	Kazakhstan	B. abortus bv6	36	72	4	5	3	12	2	2	3	1	6	43	8	5	7	9	3	3
2015Shevtsov#090	2291	B. abortus K 62	Cattle	Kazakhstan	B. abortus bv6	36	72	4	5	3	12	2	2	3	1	6	43	8	5	7	9	3	3
2015Shevtsov#091	2292	B. abortus K 63	Cattle	Kazakhstan	B. abortus bv6	36	72	4	5	3	12	2	2	3	1	6	43	8	5	7	10	3	3
2015Shevtsov#092	2293	B. abortus K 64	Cattle	Kazakhstan	B. abortus bv6	36	72	4	5	3	12	2	2	3	1	6	43	8	5	7	9	3	3
2015Shevtsov#094	2295	B. abortus K 66	Cattle	Kazakhstan	B. abortus bv6	36	72	4	5	3	12	2	2	3	1	6	43	8	5	7	9	3	3
2015Shevtsov#095	2296	B. abortus K 67	Cattle	Kazakhstan	B. abortus bv6	36	72	4	5	3	12	2	2	3	1	6	43	8	5	7	10	3	3
2015Shevtsov#096	2297	B. abortus K 68	Cattle	Kazakhstan	B. abortus bv6	36	72	4	5	3	12	2	2	3	1	6	43	8	5	7	10	3	3
2015Shevtsov#065	2266	B. abortus K 35	Cattle	Kazakhstan	B. abortus bv6	36	72	4	5	3	12	2	2	3	1	6	43	8	5	7	10	3	3
2015Shevtsov#066	2267	B. abortus K 36	Cattle	Kazakhstan	B. abortus bv6	36	72	4	5	3	12	2	2	3	1	6	43	8	5	7	10	3	3
2015Shevtsov#067	2268	B. abortus K 37	Cattle	Kazakhstan	B. abortus bv6	36	72	4	5	3	12	2	2	3	1	6	43	8	5	7	10	3	3
2015Shevtsov#068	2269	B. abortus K 38	Cattle	Kazakhstan	B. abortus bv6	36	72	4	5	3	12	2	2	3	1	6	43	8	5	7	9	3	3
2015Shevtsov#069	2270	B. abortus K 39	Cattle	Kazakhstan	B. abortus bv6	36	72	4	5	3	12	2	2	3	1	6	43	8	5	7	9	3	3
2015Shevtsov#070	2271	B. abortus K 40	Cattle	Kazakhstan	B. abortus bv6	36	72	4	5	3	12	2	2	3	1	6	43	8	5	7	10	3	3
2015Shevtsov#072	2273	B. abortus K 42	Cattle	Kazakhstan	B. abortus bv6	36	72	4	5	3	12	2	2	3	1	6	43	8	5	7	9	3	3
2015Shevtsov#073	2274	B. abortus K 43	Cattle	Kazakhstan	B. abortus bv6	36	72	4	5	3	12	2	2	3	1	6	43	8	5	7	9	3	3
2015Shevtsov#074	2275	B. abortus K 44	Cattle	Kazakhstan	B. abortus bv6	36	72	4	5	3	12	2	2	3	1	6	43	8	5	7	10	3	3
2015Shevtsov#075	2276	B. abortus K 45	Cattle	Kazakhstan	B. abortus bv6	36	72	4	5	3	12	2	2	3	1	6	43	8	5	7	9	3	3
2015Shevtsov#076	2277	B. abortus K 46	Cattle	Kazakhstan	B. abortus bv6	36	72	4	5	3	12	2	2	3	1	6	43	8	5	7	9	3	3
2015Shevtsov#077	2278	B. abortus K 47	Cattle	Kazakhstan	B. abortus bv6	36	72	4	5	3	12	2	2	3	1	6	43	8	5	7	9	3	3
2015Shevtsov#078	2279	B. abortus K 48	Cattle	Kazakhstan	B. abortus bv6	36	72	4	5	3	12	2	2	3	1	6	43	8	5	7	10	3	3
2015Shevtsov#079	2280	B. abortus K 49	Cattle	Kazakhstan	B. abortus bv6	36	72	4	5	3	12	2	2	3	1	6	43	8	5	7	10	3	3
2015Shevtsov#080	2281	B. abortus K 51	Cattle	Kazakhstan	B. abortus bv6	36	72	4	5	3	12	2	2	3	1	6	43	8	5	7	10	3	3
2015Shevtsov#081	2282	B. abortus K 53	Cattle	Kazakhstan	B. abortus bv6	36	72	4	5	3	12	2	2	3	1	6	43	8	5	7	10	3	3
2015Shevtsov#083	2284	B. abortus K 54	Cattle	Kazakhstan	B. abortus bv6	36	72	4	5	3	12	2	2	3	1	6	43	8	5	7	9	3	3
2015Shevtsov#084	2285	B. abortus K 55	Cattle	Kazakhstan	B. abortus bv6	36	72	4	5	3	12	2	2	3	1	6	43	8	5	7	10	3	3
2015Shevtsov#085	2286	B. abortus K 56	Cattle	Kazakhstan	B. abortus bv6	36	72	4	5	3	12	2	2	3	1	6	43	8	5	7	9	3	3
2015Shevtsov#086	2287	B. abortus K 58	Cattle	Kazakhstan	B. abortus bv6	36	72	4	5	3	12	2	2	3	1	6	43	8	5	7	9	3	3
2015Shevtsov#087	2288	B. abortus K 59	Cattle	Kazakhstan	B. abortus bv6	36	72	4	5	3	12	2	2	3	1	6	43	8	5	7	9	3	3
2015Shevtsov#002	2203	B. abortus K 4	Cattle	Kazakhstan	B. abortus bv6	36	72	4	5	3	12	2	2	3	1	6	43	8	5	7	10	3	3
2015Shevtsov#013	2214	B. abortus K 7	Cattle	Kazakhstan	B. abortus bv6	36	72	4	5	3	12	2	2	3	1	6	43	8	5	7	10	3	3
2015Shevtsov#024	2225	B. abortus K 8	Cattle	Kazakhstan	B. abortus bv6	36	72	4	5	3	12	2	2	3	1	6	43	8	5	7	9	3	3
2015Shevtsov#031	2232	B. abortus K 9	Cattle	Kazakhstan	B. abortus bv6	36	72	4	5	3	12	2	2	3	1	6	43	8	5	7	10	3	3
2015Shevtsov#038	2239	B. abortus K 11	Cattle	Kazakhstan	B. abortus bv6	36	72	4	5	3	12	2	2	3	1	6	43	8	5	7	10	3	3
2015Shevtsov#049	2250	B. abortus K 12	Cattle	Kazakhstan	B. abortus bv6	36	72	4	5	3	12	2	2	3	1	6	43	8	5	7	10	3	3
2015Shevtsov#060	2261	B. abortus K 15	Cattle	Kazakhstan	B. abortus bv6	36	72	4	5	3	12	2	2	3	1	6	43	8	5	7	9	3	3
2015Shevtsov#071	2272	B. abortus K 17	Cattle	Kazakhstan	B. abortus bv6	36	72	4	5	3	12	2	2	3	1	6	43	8	5	7	9	3	3
2015Shevtsov#082	2283	B. abortus K 19	Cattle	Kazakhstan	B. abortus bv6	36	72	4	5	3	12	2	2	3	1	6	43	8	5	7	10	3	3
2015Shevtsov#093	2294	B. abortus K 2	Cattle	Kazakhstan	B. abortus bv6	36	72	4	5	3	12	2	2	3	1	6	43	8	5	7	10	3	3
2015Shevtsov#097	2298	B. abortus K 6	Cattle	Kazakhstan	B. abortus bv6	36	72	4	5	3	12	2	2	3	1	6	43	8	5	7	10	3	3
2015Shevtsov#104	2305	B. abortus K 20	Cattle	Kazakhstan	B. abortus bv6	36	72	4	5	3	12	2	2	3	1	6	43	8	5	7	9	3	3
2015Shevtsov#115	2316	B. abortus K 3	Cattle	Kazakhstan	B. abortus bv6	36	72	4	5	3	12	2	2	3	1	6	43	8	5	7	10	3	3
2015Shevtsov#021	2222	B. abortus 8213	Cattle	Kazakhstan	B. abortus bv6	36	72	4	5	3	12	2	2	3	1	6	43	8	5	7	10	3	3
2015Shevtsov#022	2223	B. abortus 8392	Cattle	Kazakhstan	B. abortus bv6	36	72	4	5	3	12	2	2	3	1	6	43	8	5	7	10	3	3
2015Shevtsov#023	2224	B. abortus 9460	Cattle	Kazakhstan	B. abortus bv6	36	72	4	5	3	12	2	2	3	1	6	43	8	4	12	10	3	3
2015Shevtsov#025	2226	B. abortus 96	Cattle	Kazakhstan	B. abortus bv6	36	72	4	5	3	12	2	2	3	1	6	43	8	4	12	10	3	3
2015Shevtsov#121	2322	B. abortus 1170	Cattle	Kazakhstan	B. abortus bv6	36	72	4	5	3	12	2	2	3	1	6	43	8	5	7	10	3	3
2015Shevtsov#124	2325	B. abortus 1247	Cattle	Kazakhstan	B. abortus bv6	36	72	4	5	3	12	2	2	3	1	6	43	8	4	12	10	3	3
2006LeFleche#145	0	BfR 124	Cattle	Syria	B. abortus bv6	38	68	2	5	3	12	2	2	3	1	6	45	8	4	9	6	3	3
2006LeFleche#203	203	BCCN#04-1	unknown	Turkey	B. abortus bv7	36	72	4	5	3	12	2	2	3	1	6	43	8	6	7	6	3	3
2006LeFleche#119	119	BCCN#99-98	Cattle	Mongolia	B. abortus bv7	36	72	4	5	3	12	2	2	3	1	6	43	8	5	6	4	3	3
2018Vergnaud#0111	3281	BCCN#99-98	Cattle	Mongolia	B. abortus bv7	36	72	4	5	3	12	2	2	3	1	6	43	8	5	6	4	3	3
2018Vergnaud#0135	3305	BCCN#99-99	Cattle	Mongolia	B. abortus bv7	36	72	4	5	3	12	2	2	3	1	6	43	8	5	6	4	3	3
2018Vergnaud#0227	3397	BCCN#02-45	Buffalo	India	B. abortus Rough	28	82	4	5	4	12	2	2	3	3	6	43	8	3	4	3	3	6
GCA_000227645	10015	NI	Cattle	China	B. melitensis	42	116	1	5	3	13	2	2	3	2	4	41	8	4	4	3	8	8
2017Liu#004	2992	WS003	Human	China	B. melitensis	63	343	1	5	3	13	2	3	3	2	4	41	9	7	4	3	3	5
2017Liu#005	2993	WS004	Human	China	B. melitensis	42	116	1	5	3	13	2	2	3	2	4	41	8	6	4	3	5	5
2017Liu#022	3010	WS021	Human	China	B. melitensis	42	116	1	5	3	13	2	2	3	2	4	41	8	8	4	3	6	5
2017Liu#043	3031	WS042	Human	China	B. melitensis	114	291	1	5	3	13	2	1	3	2	4	41	8	3	4	3	4	5
2017Liu#062	3050	WS061	Human	China	B. melitensis	42	297	1	5	3	13	2	2	3	2	4	46	8	6	4	3	5	5
2017Liu#014	3002	WS013	Human	China	B. melitensis	114	344	1	5	3	13	2	1	3	2	4	46	8	8	4	3	5	5
2017Liu#038	3026	WS037	Human	China	B. melitensis	42	116	1	5	3	13	2	2	3	2	4	41	8	9	4	3	5	4
2017Liu#055	3043	WS054	Human	China	B. melitensis	42	116	1	5	3	13	2	2	3	2	4	41	8	7	4	3	5	4
2017Liu#074	3062	WS073	Human	China	B. melitensis	42	116	1	5	3	13	2	2	3	2	4	41	8	7	4	3	7	7
2017Liu#090	3078	WS089	Human	China	B. melitensis	42	116	1	5	3	13	2	2	3	2	4	41	8	6	4	3	5	4
2017Liu#095	3083	WS094	Human	China	B. melitensis	42	116	1	5	3	13	2	2	3	2	4	41	8	4	4	3	8	4
2017Liu#104	3092	WS103	Human	China	B. melitensis	42	116	1	5	3	13	2	2	3	2	4	41	8	7	4	3	3	5
2017Liu#060	3048	WS059	Human	China	B. melitensis	42	116	1	5	3	13	2	2	3	2	4	41	8	8	4	3	6	4
2017Liu#061	3049	WS060	Human	China	B. melitensis	42	297	1	5	3	13	2	2	3	2	4	46	8	6	4	3	5	5
2017Liu#064	3052	WS063	Human	China	B. melitensis	42	116	1	5	3	13	2	2	3	2	4	41	8	8	4	3	6	4
2017Liu#065	3053	WS064	Human	China	B. melitensis	42	116	1	5	3	13	2	2	3	2	4	41	8	5	4	3	3	5
2017Liu#068	3056	WS067	Human	China	B. melitensis	42	297	1	5	3	13	2	2	3	2	4	46	8	6	4	3	5	5
2017Liu#071	3059	WS070	Human	China	B. melitensis	42	116	1	5	3	13	2	2	3	2	4	41	8	5	4	3	7	5
2017Liu#080	3068	WS079	Human	China	B. melitensis	42	116	1	5	3	13	2	2	3	2	4	41	8	5	4	3	8	7
2017Liu#088	3076	WS087	Human	China	B. melitensis	42	116	1	5	3	13	2	2	3	2	4	41	8	5	4	3	6	7
2017Liu#107	3095	WS106	Human	China	B. melitensis	42	116	1	5	3	13	2	2	3	2	4	41	8	4	4	3	8	4
2017Liu#019	3007	WS018	Human	China	B. melitensis	42	116	1	5	3	13	2	2	3	2	4	41	8	8	1	3	10	6
2017Liu#066	3054	WS065	Human	China	B. melitensis	42	297	1	5	3	13	2	2	3	2	4	46	8	6	4	3	5	5
2017Liu#069	3057	WS068	Human	China	B. melitensis	63	111	1	5	3	13	2	3	3	2	4	41	8	5	4	3	5	4
2017Liu#097	3085	WS096	Human	China	B. melitensis	42	116	1	5	3	13	2	2	3	2	4	41	8	5	4	3	3	5
2017Liu#109	3097	WS108	Human	China	B. melitensis	42	116	1	5	3	13	2	2	3	2	4	41	8	6	4	3	6	8
2017Liu#075	3063	WS074	Human	China	B. melitensis	42	116	1	5	3	13	2	2	3	2	4	41	8	7	4	3	7	4
2017Liu#009	2997	WS008	Human	China	B. melitensis	63	111	1	5	3	13	2	3	3	2	4	41	8	4	4	3	3	5
2017Liu#024	3012	WS023	Human	China	B. melitensis	63	111	1	5	3	13	2	3	3	2	4	41	8	5	4	3	3	5
2017Liu#027	3015	WS026	Human	China	B. melitensis	42	116	1	5	3	13	2	2	3	2	4	41	8	9	4	3	7	6
2017Liu#028	3016	WS027	Human	China	B. melitensis	42	116	1	5	3	13	2	2	3	2	4	41	8	9	4	3	7	6
2017Liu#030	3018	WS029	Human	China	B. melitensis	42	116	1	5	3	13	2	2	3	2	4	41	8	6	4	3	7	7
2017Liu#041	3029	WS040	Human	China	B. melitensis	42	116	1	5	3	13	2	2	3	2	4	41	8	9	4	3	8	4
2017Liu#048	3036	WS047	Human	China	B. melitensis	42	116	1	5	3	13	2	2	3	2	4	41	8	6	5	3	5	6
2017Liu#049	3037	WS048	Human	China	B. melitensis	42	116	1	5	3	13	2	2	3	2	4	41	8	6	4	3	5	6
2017Liu#052	3040	WS051	Human	China	B. melitensis	42	116	1	5	3	13	2	2	3	2	4	41	8	5	4	3	3	5
2017Liu#053	3041	WS052	Human	China	B. melitensis	63	111	1	5	3	13	2	3	3	2	4	41	8	6	4	3	3	5
2017Liu#054	3042	WS053	Human	China	B. melitensis	42	116	1	5	3	13	2	2	3	2	4	41	8	3	4	3	6	6
2017Liu#079	3067	WS078	Human	China	B. melitensis	42	116	1	5	3	13	2	2	3	2	4	41	8	3	4	3	6	6
2017Liu#091	3079	WS090	Human	China	B. melitensis	42	116	1	5	3	13	2	2	3	2	4	41	8	3	4	3	6	6
2017Liu#096	3084	WS095	Human	China	B. melitensis	42	116	1	5	3	13	2	2	3	2	4	41	8	8	4	3	5	4
2017Liu#101	3089	WS100	Human	China	B. melitensis	42	116	1	5	3	13	2	2	3	2	4	41	8	6	4	3	5	6
2017Liu#103	3091	WS102	Human	China	B. melitensis	42	116	1	5	3	13	2	2	3	2	4	41	8	5	4	3	7	4
2017Liu#112	3100	WS111	Human	China	B. melitensis	42	116	1	5	3	13	2	2	3	2	4	41	8	8	4	3	5	4
2017Liu#113	3101	WS112	Human	China	B. melitensis	42	116	1	5	3	13	2	2	3	2	4	41	8	3	4	3	6	6
2017Liu#010	2998	WS009	Human	China	B. melitensis	42	116	1	5	3	13	2	2	3	2	4	41	8	6	4	3	11	5
2017Liu#046	3034	WS045	Human	China	B. melitensis	63	111	1	5	3	13	2	3	3	2	4	41	8	5	4	3	5	4
2017Liu#058	3046	WS057	Human	China	B. melitensis	114	291	1	5	3	13	2	1	3	2	4	41	8	3	4	3	4	5
2017Liu#094	3082	WS093	Human	China	B. melitensis	42	116	1	5	3	13	2	2	3	2	4	41	8	7	4	5	4	6
2017Liu#100	3088	WS099	Human	China	B. melitensis	42	116	1	5	3	13	2	2	3	2	4	41	8	4	4	3	8	4
2017Liu#115	3103	WS114	Human	China	B. melitensis	42	116	1	5	3	13	2	2	3	2	4	41	8	6	4	3	5	6
2017Liu#002	2990	WS001	Human	China	B. melitensis	42	116	1	5	3	13	2	2	3	2	4	41	8	6	4	3	9	5
2017Liu#011	2999	WS010	Human	China	B. melitensis	42	116	1	5	3	13	2	2	3	2	4	41	8	4	4	3	6	4
2017Liu#020	3008	WS019	Human	China	B. melitensis	42	116	1	5	3	13	2	2	3	2	4	41	8	7	4	3	6	5
2017Liu#072	3060	WS071	Human	China	B. melitensis	42	116	1	5	3	13	2	2	3	2	4	41	8	6	4	3	6	5
2017Liu#008	2996	WS007	Human	China	B. melitensis	42	116	1	5	3	13	2	2	3	2	4	41	8	5	4	3	10	5
2017Liu#015	3003	WS014	Human	China	B. melitensis	42	116	1	5	3	13	2	2	3	2	4	41	8	6	4	3	5	11
2017Liu#023	3011	WS022	Human	China	B. melitensis	42	116	1	5	3	13	2	2	3	2	4	41	8	6	4	3	5	4
2017Liu#025	3013	WS024	Human	China	B. melitensis	42	116	1	5	3	13	2	2	3	2	4	41	8	5	4	3	15	4
2017Liu#026	3014	WS025	Human	China	B. melitensis	42	116	1	5	3	13	2	2	3	2	4	41	8	5	4	3	15	4
2017Liu#029	3017	WS028	Human	China	B. melitensis	42	116	1	5	3	13	2	2	3	2	4	41	8	10	4	3	5	4
2017Liu#031	3019	WS030	Human	China	B. melitensis	42	116	1	5	3	13	2	2	3	2	4	41	8	5	4	3	6	4
2017Liu#033	3021	WS032	Human	China	B. melitensis	42	116	1	5	3	13	2	2	3	2	4	41	8	5	4	3	5	4
2017Liu#034	3022	WS033	Human	China	B. melitensis	42	116	1	5	3	13	2	2	3	2	4	41	8	6	4	3	5	4
2017Liu#035	3023	WS034	Human	China	B. melitensis	42	116	1	5	3	13	2	2	3	2	4	41	8	5	4	3	13	4
2017Liu#036	3024	WS035	Human	China	B. melitensis	42	116	1	5	3	13	2	2	3	2	4	41	8	4	4	3	4	4
2017Liu#047	3035	WS046	Human	China	B. melitensis	42	116	1	5	3	13	2	2	3	2	4	41	8	6	4	3	7	6
2017Liu#050	3038	WS049	Human	China	B. melitensis	42	116	1	5	3	13	2	2	3	2	4	41	8	8	4	3	5	4
2017Liu#051	3039	WS050	Human	China	B. melitensis	42	116	1	5	3	13	2	2	3	2	4	41	8	10	4	3	5	4
2017Liu#056	3044	WS055	Human	China	B. melitensis	42	116	1	5	3	13	2	2	3	2	4	41	8	3	4	3	6	6
2017Liu#057	3045	WS056	Human	China	B. melitensis	42	116	1	5	3	13	2	2	3	2	4	41	8	5	4	3	6	6
2017Liu#081	3069	WS080	Human	China	B. melitensis	42	116	1	5	3	13	2	2	3	2	4	41	8	7	4	3	6	11
2017Liu#085	3073	WS084	Human	China	B. melitensis	42	116	1	5	3	13	2	2	3	2	4	41	8	5	4	3	7	4
2017Liu#092	3080	WS091	Human	China	B. melitensis	42	116	1	5	3	13	2	2	3	2	4	41	8	6	4	3	5	4
2017Liu#093	3081	WS092	Human	China	B. melitensis	42	116	1	5	3	13	2	2	3	2	4	41	8	6	4	3	5	4
2017Liu#102	3090	WS101	Human	China	B. melitensis	42	116	1	5	3	13	2	2	3	2	4	41	8	6	4	3	5	4
2017Liu#105	3093	WS104	Human	China	B. melitensis	42	116	1	5	3	13	2	2	3	2	4	41	8	6	4	3	5	4
2017Liu#003	2991	WS002	Human	China	B. melitensis	42	345	1	5	3	13	2	2	3	2	4	41	9	8	4	3	6	5
2017Liu#006	2994	WS005	Human	China	B. melitensis	42	116	1	5	3	13	2	2	3	2	4	41	8	6	4	3	4	5
2017Liu#016	3004	WS015	Human	China	B. melitensis	42	116	1	5	3	13	2	2	3	2	4	41	8	7	4	3	6	5
2017Liu#021	3009	WS020	Human	China	B. melitensis	42	116	1	5	3	13	2	2	3	2	4	41	8	5	4	3	5	4
2017Liu#032	3020	WS031	Human	China	B. melitensis	42	116	1	5	3	13	2	2	3	2	4	41	8	9	4	3	5	4
2017Liu#037	3025	WS036	Human	China	B. melitensis	63	111	1	5	3	13	2	3	3	2	4	41	8	7	4	3	3	4
2017Liu#039	3027	WS038	Human	China	B. melitensis	42	116	1	5	3	13	2	2	3	2	4	41	8	7	4	3	5	4
2017Liu#040	3028	WS039	Human	China	B. melitensis	42	116	1	5	3	13	2	2	3	2	4	41	8	5	4	3	6	7
2017Liu#042	3030	WS041	Human	China	B. melitensis	42	116	1	5	3	13	2	2	3	2	4	41	8	4	4	3	11	4
2017Liu#067	3055	WS066	Human	China	B. melitensis	42	116	1	5	3	13	2	2	3	2	4	41	8	7	4	3	7	4
2017Liu#073	3061	WS072	Human	China	B. melitensis	42	116	1	5	3	13	2	2	3	2	4	41	8	7	4	3	6	4
2017Liu#077	3065	WS076	Human	China	B. melitensis	42	116	1	5	3	13	2	2	3	2	4	41	8	7	4	3	6	4
2017Liu#083	3071	WS082	Human	China	B. melitensis	42	116	1	5	3	13	2	2	3	2	4	41	8	8	4	3	7	4
2017Liu#087	3075	WS086	Human	China	B. melitensis	114	291	1	5	3	13	2	1	3	2	4	41	8	5	4	3	6	6
2017Liu#089	3077	WS088	Human	China	B. melitensis	42	297	1	5	3	13	2	2	3	2	4	46	8	6	4	3	5	5
2017Liu#099	3087	WS098	Human	China	B. melitensis	42	116	1	5	3	13	2	2	3	2	4	41	8	6	4	3	5	4
2017Liu#106	3094	WS105	Human	China	B. melitensis	42	116	1	5	3	13	2	2	3	2	4	41	8	7	4	3	6	4
2017Liu#108	3096	WS107	Human	China	B. melitensis	114	291	1	5	3	13	2	1	3	2	4	41	8	3	4	3	4	5
2017Liu#114	3102	WS113	Human	China	B. melitensis	42	116	1	5	3	13	2	2	3	2	4	41	8	7	4	3	6	4
2017Liu#116	3104	WS115	Human	China	B. melitensis	42	116	1	5	3	13	2	2	3	2	4	41	8	5	4	3	5	6
2017Liu#001	2989	WS000	Human	China	B. melitensis	42	342	1	5	3	13	2	2	3	2	4	36	8	4	5	7	9	5
2017Liu#007	2995	WS006	Human	China	B. melitensis	63	111	1	5	3	13	2	3	3	2	4	41	8	6	4	3	3	5
2017Liu#012	3000	WS011	Human	China	B. melitensis	114	291	1	5	3	13	2	1	3	2	4	41	8	9	4	3	6	6
2017Liu#013	3001	WS012	Human	China	B. melitensis	42	116	1	5	3	13	2	2	3	2	4	41	8	6	4	3	6	4
2017Liu#017	3005	WS016	Human	China	B. melitensis	42	116	1	5	3	13	2	2	3	2	4	41	8	3	5	3	6	5
2017Liu#018	3006	WS017	Human	China	B. melitensis	42	116	1	5	3	13	2	2	3	2	4	41	8	7	1	3	6	5
2017Liu#063	3051	WS062	Human	China	B. melitensis	42	116	1	5	3	13	2	2	3	2	4	41	8	7	4	3	5	4
2017Liu#082	3070	WS081	Human	China	B. melitensis	42	116	1	5	3	13	2	2	3	2	4	41	8	4	4	3	11	5
2017Liu#086	3074	WS085	Human	China	B. melitensis	42	116	1	5	3	13	2	2	3	2	4	41	8	5	4	3	7	7
2017Liu#098	3086	WS097	Human	China	B. melitensis	42	116	1	5	3	13	2	2	3	2	4	41	8	5	4	3	7	6
2017Liu#059	3047	WS058	Human	China	B. melitensis	42	116	1	5	3	13	2	2	3	2	4	41	8	3	4	3	6	6
2017Liu#110	3098	WS109	Human	China	B. melitensis	42	116	1	5	3	13	2	2	3	2	4	41	8	4	4	3	5	4
2017Liu#111	3099	WS110	Human	China	B. melitensis	42	116	1	5	3	13	2	2	3	2	4	41	8	4	4	3	5	4
2017Liu#045	3033	WS044	Human	China	B. melitensis	42	116	1	5	3	13	2	2	3	2	4	41	8	4	4	3	6	7
2017Liu#070	3058	WS069	Human	China	B. melitensis	42	116	1	5	3	13	2	2	3	2	4	41	8	8	4	3	6	4
2017Liu#076	3064	WS075	Human	China	B. melitensis	42	116	1	5	3	13	2	2	3	2	4	41	8	8	4	3	6	4
2017Liu#078	3066	WS077	Human	China	B. melitensis	42	116	1	5	3	13	2	2	3	2	4	41	8	10	4	3	5	6
2017Liu#084	3072	WS083	Human	China	B. melitensis	42	116	1	5	3	13	2	2	3	2	4	41	8	8	4	3	6	4
GCA_000192725	10011	M28	Ovine	China	B. melitensis	42	116	1	5	3	13	2	2	3	2	4	41	8	7	4	3	5	5
GCA_000192885	10012	M5-90	Ovine	China	B. melitensis	42	116	1	5	3	13	2	2	3	2	4	41	8	6	4	3	5	5
2017Liu#044	3032	WS043	Ovine	China	B. melitensis	63	111	1	5	3	13	2	3	3	2	4	41	8	7	4	3	3	5
SRR4436617	20633	BwIM_ITA_55	Human	Italy	B. melitensis	49	87	3	6	3	14	1	1	3	3	7	43	8	6	6	9	7	3
SRR4436621	20637	BwIM_ITA_45	Human	Italy	B. melitensis	49	87	3	6	3	14	1	1	3	3	7	43	8	8	6	5	6	3
2015Shevtsov#127	2328	Zh-158	Cattle	Kazakhstan	B. melitensis	42	116	1	5	3	13	2	2	3	2	4	41	8	5	4	3	6	5
2015Shevtsov#139	2340	57is	Ovine	Kazakhstan	B. melitensis	63	111	1	5	3	13	2	3	3	2	4	41	8	5	4	3	8	5
2015Shevtsov#140	2341	58is	Ovine	Kazakhstan	B. melitensis	63	111	1	5	3	13	2	3	3	2	4	41	8	5	4	3	8	5
2015Shevtsov#141	2342	59is	Ovine	Kazakhstan	B. melitensis	63	111	1	5	3	13	2	3	3	2	4	41	8	5	4	3	8	5
2015Shevtsov#142	2343	62is	Ovine	Kazakhstan	B. melitensis	63	111	1	5	3	13	2	3	3	2	4	41	8	5	4	3	8	5
2015Shevtsov#228	2429	61is	Ovine	Kazakhstan	B. melitensis	42	116	1	5	3	13	2	2	3	2	4	41	8	5	4	3	4	5
2015Shevtsov#188	2389	strain ZHB-154	Ovine	Kazakhstan	B. melitensis	42	116	1	5	3	13	2	2	3	2	4	41	8	5	4	3	6	5
2015Shevtsov#155	2356	106is	Ovine	Kazakhstan	B. melitensis	63	111	1	5	3	13	2	3	3	2	4	41	8	5	4	3	6	5
2015Shevtsov#156	2357	107is	Ovine	Kazakhstan	B. melitensis	63	111	1	5	3	13	2	3	3	2	4	41	8	5	4	3	6	5
2015Shevtsov#157	2358	108is	Ovine	Kazakhstan	B. melitensis	63	111	1	5	3	13	2	3	3	2	4	41	8	5	4	3	6	5
2015Shevtsov#158	2359	109is	Ovine	Kazakhstan	B. melitensis	63	111	1	5	3	13	2	3	3	2	4	41	8	5	4	3	6	5
2015Shevtsov#177	2378	ZHT	Ovine	Kazakhstan	B. melitensis	43	125	1	5	3	13	3	2	3	2	4	41	8	4	5	3	6	4
2015Shevtsov#134	2335	46is	Ovine	Kazakhstan	B. melitensis	63	111	1	5	3	13	2	3	3	2	4	41	8	7	4	3	7	5
2015Shevtsov#135	2336	50is	Ovine	Kazakhstan	B. melitensis	63	111	1	5	3	13	2	3	3	2	4	41	8	7	4	3	7	5
2015Shevtsov#136	2337	51is	Ovine	Kazakhstan	B. melitensis	63	111	1	5	3	13	2	3	3	2	4	41	8	7	4	3	7	5
2015Shevtsov#223	2424	45is	Ovine	Kazakhstan	B. melitensis	42	116	1	5	3	13	2	2	3	2	4	41	8	5	4	3	4	5
2015Shevtsov#224	2425	47is	Ovine	Kazakhstan	B. melitensis	42	116	1	5	3	13	2	2	3	2	4	41	8	5	4	3	6	5
2015Shevtsov#225	2426	49is	Ovine	Kazakhstan	B. melitensis	42	116	1	5	3	13	2	2	3	2	4	41	8	5	4	3	4	5
2015Shevtsov#166	2367	A 1/3	Ovine	Kazakhstan	B. melitensis	42	116	1	5	3	13	2	2	3	2	4	41	8	6	4	3	5	5
2015Shevtsov#252	2453	88is	Ovine	Kazakhstan	B. melitensis	42	116	1	5	3	13	2	2	3	2	4	41	8	7	4	3	6	5
2015Shevtsov#253	2454	89is	Ovine	Kazakhstan	B. melitensis	42	116	1	5	3	13	2	2	3	2	4	41	8	5	4	3	4	5
2015Shevtsov#128	2329	90is	Ovine	Kazakhstan	B. melitensis	42	116	1	5	3	13	2	2	3	2	4	41	8	4	4	3	4	6
2015Shevtsov#129	2330	91is	Ovine	Kazakhstan	B. melitensis	42	116	1	5	3	13	2	2	3	2	4	41	8	4	4	3	4	6
2015Shevtsov#130	2331	92is	Ovine	Kazakhstan	B. melitensis	42	116	1	5	3	13	2	2	3	2	4	41	8	4	4	3	4	6
2015Shevtsov#233	2434	69is	Ovine	Kazakhstan	B. melitensis	42	116	1	5	3	13	2	2	3	2	4	41	8	5	4	3	4	5
2015Shevtsov#226	2427	53is	Ovine	Kazakhstan	B. melitensis	42	116	1	5	3	13	2	2	3	2	4	41	8	5	4	3	6	5
2015Shevtsov#227	2428	54is	Ovine	Kazakhstan	B. melitensis	42	116	1	5	3	13	2	2	3	2	4	41	8	5	4	3	6	5
2015Shevtsov#126	2327	SH-3	Ovine	Kazakhstan	B. melitensis	43	125	1	5	3	13	3	2	3	2	4	41	8	4	5	3	6	4
2015Shevtsov#178	2379	3040031	Ovine	Kazakhstan	B. melitensis	42	116	1	5	3	13	2	2	3	2	4	41	8	7	4	3	8	6
2015Shevtsov#179	2380	3040032	Ovine	Kazakhstan	B. melitensis	42	116	1	5	3	13	2	2	3	2	4	41	8	7	4	3	8	6
2015Shevtsov#180	2381	3040045	Ovine	Kazakhstan	B. melitensis	42	116	1	5	3	13	2	2	3	2	4	41	8	7	4	3	8	6
2015Shevtsov#181	2382	40068	Ovine	Kazakhstan	B. melitensis	42	116	1	5	3	13	2	2	3	2	4	41	8	4	4	3	4	5
2015Shevtsov#251	2452	87is	Ovine	Kazakhstan	B. melitensis	42	116	1	5	3	13	2	2	3	2	4	41	8	4	4	3	7	6
2015Shevtsov#144	2345	100is	Ovine	Kazakhstan	B. melitensis	42	116	1	5	3	13	2	2	3	2	4	41	8	5	4	3	5	6
2015Shevtsov#145	2346	101is	Ovine	Kazakhstan	B. melitensis	42	116	1	5	3	13	2	2	3	2	4	41	8	7	4	3	6	5
2015Shevtsov#146	2347	102is	Ovine	Kazakhstan	B. melitensis	42	116	1	5	3	13	2	2	3	2	4	41	8	5	4	3	5	6
2015Shevtsov#149	2350	97is	Ovine	Kazakhstan	B. melitensis	42	116	1	5	3	13	2	2	3	2	4	41	8	5	4	3	5	6
2015Shevtsov#150	2351	98is	Ovine	Kazakhstan	B. melitensis	42	116	1	5	3	13	2	2	3	2	4	41	8	5	4	3	5	6
2015Shevtsov#151	2352	99	Ovine	Kazakhstan	B. melitensis	42	116	1	5	3	13	2	2	3	2	4	41	8	5	4	3	5	6
2015Shevtsov#190	2391	9is	Ovine	Kazakhstan	B. melitensis	42	116	1	5	3	13	2	2	3	2	4	41	8	5	4	3	5	6
2015Shevtsov#191	2392	10is	Ovine	Kazakhstan	B. melitensis	42	116	1	5	3	13	2	2	3	2	4	41	8	5	4	3	5	6
2015Shevtsov#192	2393	11is	Ovine	Kazakhstan	B. melitensis	42	116	1	5	3	13	2	2	3	2	4	41	8	5	4	3	6	5
2015Shevtsov#193	2394	12is	Ovine	Kazakhstan	B. melitensis	42	116	1	5	3	13	2	2	3	2	4	41	8	5	4	3	4	5
2015Shevtsov#194	2395	13is	Ovine	Kazakhstan	B. melitensis	42	116	1	5	3	13	2	2	3	2	4	41	8	5	4	3	6	5
2015Shevtsov#195	2396	14is	Ovine	Kazakhstan	B. melitensis	42	116	1	5	3	13	2	2	3	2	4	41	8	5	4	3	6	5
2015Shevtsov#196	2397	15is	Ovine	Kazakhstan	B. melitensis	42	116	1	5	3	13	2	2	3	2	4	41	8	5	4	3	6	5
2015Shevtsov#197	2398	16is	Ovine	Kazakhstan	B. melitensis	42	116	1	5	3	13	2	2	3	2	4	41	8	5	4	3	4	5
2015Shevtsov#198	2399	17is	Ovine	Kazakhstan	B. melitensis	42	116	1	5	3	13	2	2	3	2	4	41	8	5	4	3	6	5
2015Shevtsov#200	2401	18is	Ovine	Kazakhstan	B. melitensis	42	116	1	5	3	13	2	2	3	2	4	41	8	5	4	3	6	5
2015Shevtsov#201	2402	19is	Ovine	Kazakhstan	B. melitensis	42	116	1	5	3	13	2	2	3	2	4	41	8	5	4	3	4	5
2015Shevtsov#202	2403	20is	Ovine	Kazakhstan	B. melitensis	42	116	1	5	3	13	2	2	3	2	4	41	8	5	4	3	6	5
2015Shevtsov#203	2404	21is	Ovine	Kazakhstan	B. melitensis	42	116	1	5	3	13	2	2	3	2	4	41	8	5	4	3	6	5
2015Shevtsov#204	2405	22is	Ovine	Kazakhstan	B. melitensis	42	116	1	5	3	13	2	2	3	2	4	41	8	5	4	3	6	5
2015Shevtsov#205	2406	23is	Ovine	Kazakhstan	B. melitensis	42	116	1	5	3	13	2	2	3	2	4	41	8	5	4	3	6	5
2015Shevtsov#206	2407	24is	Ovine	Kazakhstan	B. melitensis	42	116	1	5	3	13	2	2	3	2	4	41	8	5	4	3	4	5
2015Shevtsov#207	2408	26is	Ovine	Kazakhstan	B. melitensis	42	116	1	5	3	13	2	2	3	2	4	41	8	5	4	3	6	5
2015Shevtsov#208	2409	27is	Ovine	Kazakhstan	B. melitensis	42	116	1	5	3	13	2	2	3	2	4	41	8	5	4	3	6	5
2015Shevtsov#209	2410	28is	Ovine	Kazakhstan	B. melitensis	42	116	1	5	3	13	2	2	3	2	4	41	8	5	4	3	6	5
2015Shevtsov#211	2412	29is	Ovine	Kazakhstan	B. melitensis	42	116	1	5	3	13	2	2	3	2	4	41	8	5	4	3	4	5
2015Shevtsov#212	2413	30is	Ovine	Kazakhstan	B. melitensis	42	116	1	5	3	13	2	2	3	2	4	41	8	5	4	3	6	5
2015Shevtsov#243	2444	Zh-134	Ovine	Kazakhstan	B. melitensis	42	116	1	5	3	13	2	2	3	2	4	41	8	5	4	3	6	5
2015Shevtsov#182	2383	1is	Ovine	Kazakhstan	B. melitensis	42	116	1	5	3	13	2	2	3	2	4	41	8	5	4	3	5	6
2015Shevtsov#183	2384	2is	Ovine	Kazakhstan	B. melitensis	42	116	1	5	3	13	2	2	3	2	4	41	8	5	4	3	5	6
2015Shevtsov#184	2385	3is	Ovine	Kazakhstan	B. melitensis	42	116	1	5	3	13	2	2	3	2	4	41	8	5	4	3	5	6
2015Shevtsov#185	2386	4is	Ovine	Kazakhstan	B. melitensis	42	116	1	5	3	13	2	2	3	2	4	41	8	5	4	3	5	6
2015Shevtsov#186	2387	5is	Ovine	Kazakhstan	B. melitensis	42	116	1	5	3	13	2	2	3	2	4	41	8	5	4	3	6	5
2015Shevtsov#187	2388	6is	Ovine	Kazakhstan	B. melitensis	42	116	1	5	3	13	2	2	3	2	4	41	8	5	4	3	6	5
2015Shevtsov#189	2390	7is	Ovine	Kazakhstan	B. melitensis	42	116	1	5	3	13	2	2	3	2	4	41	8	5	4	3	6	5
2015Shevtsov#244	2445	79is	Ovine	Kazakhstan	B. melitensis	42	116	1	5	3	13	2	2	3	2	4	41	8	5	4	3	6	5
2015Shevtsov#245	2446	80is	Ovine	Kazakhstan	B. melitensis	42	116	1	5	3	13	2	2	3	2	4	41	8	5	4	3	6	5
2015Shevtsov#246	2447	81is	Ovine	Kazakhstan	B. melitensis	42	116	1	5	3	13	2	2	3	2	4	41	8	4	4	3	7	6
2015Shevtsov#247	2448	82is	Ovine	Kazakhstan	B. melitensis	42	116	1	5	3	13	2	2	3	2	4	41	8	5	4	3	6	5
2015Shevtsov#248	2449	83is	Ovine	Kazakhstan	B. melitensis	42	116	1	5	3	13	2	2	3	2	4	41	8	4	4	3	7	5
2015Shevtsov#249	2450	85is	Ovine	Kazakhstan	B. melitensis	42	116	1	5	3	13	2	2	3	2	4	41	8	5	4	3	6	5
2015Shevtsov#250	2451	86is	Ovine	Kazakhstan	B. melitensis	42	116	1	5	3	13	2	2	3	2	4	41	8	4	4	3	7	5
2015Shevtsov#143	2344	64is	Ovine	Kazakhstan	B. melitensis	63	111	1	5	3	13	2	3	3	2	4	41	8	5	4	3	8	5
2015Shevtsov#229	2430	65is	Ovine	Kazakhstan	B. melitensis	42	116	1	5	3	13	2	2	3	2	4	41	8	5	4	3	4	5
2015Shevtsov#230	2431	66is	Ovine	Kazakhstan	B. melitensis	42	116	1	5	3	13	2	2	3	2	4	41	8	5	4	3	4	5
2015Shevtsov#231	2432	67is	Ovine	Kazakhstan	B. melitensis	42	116	1	5	3	13	2	2	3	2	4	41	8	5	4	3	4	5
2015Shevtsov#131	2332	93is	Ovine	Kazakhstan	B. melitensis	42	116	1	5	3	13	2	2	3	2	4	41	8	5	4	3	5	6
2015Shevtsov#132	2333	94is	Ovine	Kazakhstan	B. melitensis	42	116	1	5	3	13	2	2	3	2	4	41	8	5	4	3	5	6
2015Shevtsov#213	2414	31is	Ovine	Kazakhstan	B. melitensis	42	116	1	5	3	13	2	2	3	2	4	41	8	5	4	3	6	5
2015Shevtsov#214	2415	32is	Ovine	Kazakhstan	B. melitensis	42	116	1	5	3	13	2	2	3	2	4	41	8	5	4	3	4	5
2015Shevtsov#215	2416	34is	Ovine	Kazakhstan	B. melitensis	42	116	1	5	3	13	2	2	3	2	4	41	8	5	4	3	6	5
2015Shevtsov#238	2439	74is	Ovine	Kazakhstan	B. melitensis	42	116	1	5	3	13	2	2	3	2	4	41	8	5	4	3	4	5
2015Shevtsov#239	2440	75is	Ovine	Kazakhstan	B. melitensis	42	116	1	5	3	13	2	2	3	2	4	41	8	5	4	3	6	5
2015Shevtsov#240	2441	76is	Ovine	Kazakhstan	B. melitensis	42	116	1	5	3	13	2	2	3	2	4	41	8	5	4	3	6	5
2015Shevtsov#241	2442	77is	Ovine	Kazakhstan	B. melitensis	42	116	1	5	3	13	2	2	3	2	4	41	8	5	4	3	6	5
2015Shevtsov#242	2443	78is	Ovine	Kazakhstan	B. melitensis	42	116	1	5	3	13	2	2	3	2	4	41	8	5	4	3	6	5
2015Shevtsov#152	2353	103is	Ovine	Kazakhstan	B. melitensis	63	111	1	5	3	13	2	3	3	2	4	41	8	5	4	3	6	5
2015Shevtsov#153	2354	104is	Ovine	Kazakhstan	B. melitensis	63	111	1	5	3	13	2	3	3	2	4	41	8	5	4	3	6	5
2015Shevtsov#154	2355	105is	Ovine	Kazakhstan	B. melitensis	63	111	1	5	3	13	2	3	3	2	4	41	8	5	4	3	6	5
2015Shevtsov#133	2334	95is	Ovine	Kazakhstan	B. melitensis	42	116	1	5	3	13	2	2	3	2	4	41	8	5	4	3	5	6
2015Shevtsov#147	2348	95is	Ovine	Kazakhstan	B. melitensis	42	116	1	5	3	13	2	2	3	2	4	41	8	5	4	3	5	6
2015Shevtsov#148	2349	96is	Ovine	Kazakhstan	B. melitensis	42	116	1	5	3	13	2	2	3	2	4	41	8	5	4	3	5	6
2015Shevtsov#169	2370	29Zh	Ovine	Kazakhstan	B. melitensis	42	116	1	5	3	13	2	2	3	2	4	41	8	7	4	3	7	5
2015Shevtsov#234	2435	70is	Ovine	Kazakhstan	B. melitensis	42	116	1	5	3	13	2	2	3	2	4	41	8	5	4	3	4	5
2015Shevtsov#235	2436	71is	Ovine	Kazakhstan	B. melitensis	42	116	1	5	3	13	2	2	3	2	4	41	8	5	4	3	6	5
2015Shevtsov#236	2437	72is	Ovine	Kazakhstan	B. melitensis	42	116	1	5	3	13	2	2	3	2	4	41	8	5	4	3	6	5
2015Shevtsov#237	2438	73is	Ovine	Kazakhstan	B. melitensis	42	116	1	5	3	13	2	2	3	2	4	41	8	5	4	3	5	5
2015Shevtsov#218	2419	38is	Ovine	Kazakhstan	B. melitensis	42	116	1	5	3	13	2	2	3	2	4	41	8	5	4	3	6	5
2015Shevtsov#219	2420	39is	Ovine	Kazakhstan	B. melitensis	42	116	1	5	3	13	2	2	3	2	4	41	8	7	4	3	7	5
2015Shevtsov#220	2421	40is	Ovine	Kazakhstan	B. melitensis	42	116	1	5	3	13	2	2	3	2	4	41	8	11	4	3	7	6
2015Shevtsov#222	2423	41is	Ovine	Kazakhstan	B. melitensis	42	116	1	5	3	13	2	2	3	2	4	41	8	7	4	3	7	5
2015Shevtsov#216	2417	35is	Ovine	Kazakhstan	B. melitensis	42	116	1	5	3	13	2	2	3	2	4	41	8	5	4	3	6	5
2015Shevtsov#217	2418	36is	Ovine	Kazakhstan	B. melitensis	42	116	1	5	3	13	2	2	3	2	4	41	8	5	4	3	6	5
2015Shevtsov#137	2338	56is	Ovine	Kazakhstan	B. melitensis	63	111	1	5	3	13	2	3	3	2	4	41	8	7	4	3	7	5
2011Aftab#011	1005	H13944	Human	Turkey	B. melitensis	43	122	1	5	3	13	3	2	3	2	4	43	8	4	4	3	4	4
2011Aftab#001	995	REF 665-99	Human	Turkey	B. melitensis	57	112	1	5	3	13	3	3	3	2	4	41	8	5	7	3	5	4
2011Aftab#002	996	REF 1929-01	Human	Turkey	B. melitensis	43	125	1	5	3	13	3	2	3	2	4	41	8	5	4	3	6	4
2011Aftab#003	997	REF 3181-03	Human	Turkey	B. melitensis	43	125	1	5	3	13	3	2	3	2	4	41	8	4	5	3	4	5
2011Aftab#004	998	REF 3413-04	Human	Turkey	B. melitensis	42	116	1	5	3	13	2	2	3	2	4	41	8	4	4	3	5	4
2011Aftab#005	999	REF 3353-04	Human	Turkey	B. melitensis	43	125	1	5	3	13	3	2	3	2	4	41	8	4	5	3	4	5
2011Aftab#006	1000	NV5593-63	Human	Turkey	B. melitensis	65	98	3	5	3	13	3	2	3	3	6	41	8	6	4	6	5	3
2011Aftab#007	1001	BD31509-00	Human	Turkey	B. melitensis	43	104	1	5	3	13	3	2	3	2	5	36	8	5	4	3	13	6
2011Aftab#008	1002	BD33436-99	Human	Turkey	B. melitensis	43	104	1	5	3	13	3	2	3	2	5	36	8	6	4	3	8	6
2011Aftab#009	1003	AIII3cd2	Human	Turkey	B. melitensis	63	111	1	5	3	13	2	3	3	2	4	41	8	4	4	3	6	5
2011Aftab#010	1004	S34686	Human	Turkey	B. melitensis	43	122	1	5	3	13	3	2	3	2	4	43	8	4	4	3	4	4
2011Aftab#013	1007	M48086	Human	Turkey	B. melitensis	42	108	1	5	3	13	2	2	3	2	4	43	8	5	6	3	7	5
2011Aftab#014	1008	H80446	Human	Turkey	B. melitensis	43	121	1	5	3	13	3	2	3	2	4	36	8	5	4	3	3	6
SRR4436582	20602	BwIM_TUR_27	Human	Turkey	B. melitensis	43	125	1	5	3	13	3	2	3	2	4	41	8	5	4	3	5	6
SRR4436585	20605	BwIM_TUR_38	Human	Turkey	B. melitensis	42	116	1	5	3	13	2	2	3	2	4	41	8	8	5	3	9	4
SRR4436587	20607	BwIM_TUR_39	Human	Turkey	B. melitensis	43	125	1	5	3	13	3	2	3	2	4	41	8	5	5	3	6	4
SRR4436590	20609	BwIM_TUR_24	Human	Turkey	B. melitensis	43	125	1	5	3	13	3	2	3	2	4	41	8	5	5	3	8	4
SRR4436597	20615	BwIM_TUR_52	Human	Turkey	B. melitensis	43	104	1	5	3	13	3	2	3	2	5	36	8	6	4	3	4	8
SRR4436600	20618	BwIM_TUR_48	Human	Turkey	B. melitensis	43	125	1	5	3	13	3	2	3	2	4	41	8	5	4	3	4	4
SRR4436602	20619	BwIM_TUR_30	Human	Turkey	B. melitensis	43	125	1	5	3	13	3	2	3	2	4	41	8	4	4	6	6	4
SRR4436606	20622	BwIM_TUR_15	Human	Turkey	B. melitensis	43	125	1	5	3	13	3	2	3	2	4	41	8	7	4	3	10	6
SRR4436607	20623	BwIM_TUR_19	Human	Turkey	B. melitensis	43	125	1	5	3	13	3	2	3	2	4	41	8	4	4	3	4	5
SRR4436609	20625	BwIM_TUR_59	Human	Turkey	B. melitensis	43	125	1	5	3	13	3	2	3	2	4	41	8	5	5	3	6	4
SRR4436610	20626	BwIM_TUR_60	Human	Turkey	B. melitensis	43	125	1	5	3	13	3	2	3	2	4	41	8	5	5	3	8	4
SRR4436611	20627	BwIM_TUR_40	Human	Turkey	B. melitensis	43	125	1	5	3	13	3	2	3	2	4	41	8	4	4	3	5	4
SRR4436619	20635	BwIM_TUR_02	Human	Turkey	B. melitensis	43	125	1	5	3	13	3	2	3	2	4	41	8	4	4	3	4	4
SRR4436632	20646	BwIM_TUR_35b	Human	Turkey	B. melitensis	43	125	1	5	3	13	3	2	3	2	4	41	8	5	4	3	7	5
SRR4436633	20647	BwIM_TUR_61b	Human	Turkey	B. melitensis	42	116	1	5	3	13	2	2	3	2	4	41	8	6	6	3	5	5
SRR4436637	20650	BwIM_TUR_03	Human	Turkey	B. melitensis	43	125	1	5	3	13	3	2	3	2	4	41	8	5	4	9	7	3
SRR4436638	20651	BwIM_TUR_20c	Human	Turkey	B. melitensis	43	125	1	5	3	13	3	2	3	2	4	41	8	6	4	9	6	5
SRR4436640	20653	BwIM_TUR_51	Human	Turkey	B. melitensis	42	116	1	5	3	13	2	2	3	2	4	41	8	5	4	3	6	5
SRR4436641	20654	BwIM_TUR_17	Human	Turkey	B. melitensis	43	125	1	5	3	13	3	2	3	2	4	41	8	7	4	3	5	4
2006LeFleche#100	100	BCCN#94-49	Ovine	India	B. melitensis	42	116	1	5	3	13	2	2	3	2	4	41	8	5	4	3	6	4
SRR4436599	20617	BwIM_IND_58	Human	India	B. melitensis	42	116	1	5	3	13	2	2	3	2	4	41	8	4	4	3	5	5
SRR4436578	20598	BwIM_IRN_28	Human	Iran	B. melitensis	42	116	1	5	3	13	2	2	3	2	4	41	8	6	4	3	3	6
SRR4436627	20643	BwIM_IRN_37	Human	Iran	B. melitensis	43	125	1	5	3	13	3	2	3	2	4	41	8	5	4	3	5	4
SRR4436576	20596	BwIM_IRQ_11	Human	Iran	B. melitensis	43	125	1	5	3	13	3	2	3	2	4	41	8	6	4	3	7	5
SRR4436580	20600	BwIM_IRQ_43	Human	Iran	B. melitensis	43	125	1	5	3	13	3	2	3	2	4	41	8	4	4	3	5	5
SRR4436593_SRR4436594	20612			Iran	B. melitensis	43	125	1	5	3	13	3	2	3	2	4	41	8	4	4	3	8	5
SRR4436608	20624	BwIM_IRQ_32	Human	Iran	B. melitensis	43	125	1	5	3	13	3	2	3	2	4	41	8	5	4	3	4	4
SRR4436634	20648	BwIM_IRQ_49	Human	Iran	B. melitensis	43	125	1	5	3	13	3	2	3	2	4	41	8	6	5	3	5	5
2008Kattar#001	373	AUB BRUP-S1	Human	Lebanon	B. melitensis	43	125	1	5	3	13	3	2	3	2	4	41	8	4	5	3	4	5
2008Kattar#002	374	AUB BRUP-S10	Human	Lebanon	B. melitensis	43	124	1	5	3	13	3	2	3	2	4	49	8	4	4	9	5	6
2008Kattar#003	375	AUB BRUP-S11	Human	Lebanon	B. melitensis	43	125	1	5	3	13	3	2	3	2	4	41	8	3	4	3	7	6
2008Kattar#004	376	AUB BRUP-S12	Human	Lebanon	B. melitensis	43	125	1	5	3	13	3	2	3	2	4	41	8	5	4	3	5	5
2008Kattar#005	377	AUB BRUP-S13	Human	Lebanon	B. melitensis	43	125	1	5	3	13	3	2	3	2	4	41	8	4	4	3	7	4
2008Kattar#006	378	AUB BRUP-S14	Human	Lebanon	B. melitensis	43	125	1	5	3	13	3	2	3	2	4	41	8	5	5	9	6	6
2008Kattar#007	379	AUB BRUP-S15	Human	Lebanon	B. melitensis	42	116	1	5	3	13	2	2	3	2	4	41	8	2	7	3	6	5
2008Kattar#008	380	AUB BRUP-S17	Human	Lebanon	B. melitensis	43	125	1	5	3	13	3	2	3	2	4	41	8	7	4	3	5	4
2008Kattar#009	381	AUB BRUP-S19	Human	Lebanon	B. melitensis	43	123	1	5	3	13	3	2	3	2	4	45	8	5	4		4	5
2008Kattar#010	382	AUB BRUP-S20	Human	Lebanon	B. melitensis	43	125	1	5	3	13	3	2	3	2	4	41	8	2	4	3	6	3
2008Kattar#011	383	AUB BRUP-S21	Human	Lebanon	B. melitensis	43	123	1	5	3	13	3	2	3	2	4	45	8	10	4	10	4	6
2008Kattar#012	384	AUB BRUP-S22	Human	Lebanon	B. melitensis	43	124	1	5	3	13	3	2	3	2	4	49	8	5	4	5	4	5
2008Kattar#013	385	AUB BRUP-S23	Human	Lebanon	B. melitensis	43	125	1	5	3	13	3	2	3	2	4	41	8	4	4	3	8	5
2008Kattar#014	386	AUB BRUP-S24	Human	Lebanon	B. melitensis	60	118	1	5	3	13	3	2	2	2	4	41	8	4	4	3	5	4
2008Kattar#015	387	AUB BRUP-S26	Human	Lebanon	B. melitensis	43	125	1	5	3	13	3	2	3	2	4	41	8	7	5	3	5	4
2008Kattar#016	388	AUB BRUP-S27	Human	Lebanon	B. melitensis	43	125	1	5	3	13	3	2	3	2	4	41	8	3	4	3	8	6
2008Kattar#017	389	AUB BRUP-S28	Human	Lebanon	B. melitensis	43	125	1	5	3	13	3	2	3	2	4	41	8	4	4	3	11	5
2008Kattar#018	390	AUB BRUP-S29	Human	Lebanon	B. melitensis	43	125	1	5	3	13	3	2	3	2	4	41	8		8	3	5	4
2008Kattar#019	391	AUB BRUP-S30	Human	Lebanon	B. melitensis	43	125	1	5	3	13	3	2	3	2	4	41	8	6	4	3	6	5
2008Kattar#020	392	AUB BRUP-S31	Human	Lebanon	B. melitensis	43	125	1	5	3	13	3	2	3	2	4	41	8	4	4	3	5	4
2008Kattar#021	393	AUB BRUP-S32	Human	Lebanon	B. melitensis	43	125	1	5	3	13	3	2	3	2	4	41	8	6	4	3	7	3
2008Kattar#022	394	AUB BRUP-S33	Human	Lebanon	B. melitensis	43	125	1	5	3	13	3	2	3	2	4	41	8	8	3	3	5	4
2008Kattar#023	395	AUB BRUP-S34	Human	Lebanon	B. melitensis	44	110	1	4	3	13	3	2	3	2	4	41	8	8	4	3	8	5
2008Kattar#024	396	AUB BRUP-S36	Human	Lebanon	B. melitensis	57	112	1	5	3	13	3	3	3	2	4	41	8	5	4	3	8	4
2008Kattar#025	397	AUB BRUP-S38	Human	Lebanon	B. melitensis	43	106	1	5	3	13	3	2	3	2	5	41	8	5	5	7	5	6
2008Kattar#026	398	AUB BRUP-S40	Human	Lebanon	B. melitensis	43	125	1	5	3	13	3	2	3	2	4	41	8	5	5	8	7	9
2008Kattar#027	399	AUB BRUP-S41	Human	Lebanon	B. melitensis	43	125	1	5	3	13	3	2	3	2	4	41	8	5	4	3	9	6
SRR4436570	20592	BwIM_SYR_06	Human	Syria	B. melitensis	43	125	1	5	3	13	3	2	3	2	4	41	8	4	5	3	5	4
SRR4436571	20593	BwIM_SYR_47	Human	Syria	B. melitensis	194	375	1	5	3	14	2	3	3	2	4	41	8	5	4	3	6	6
SRR4436574	20594	BwIM_SYR_14	Human	Syria	B. melitensis	43	125	1	5	3	13	3	2	3	2	4	41	8	7	4	3	4	5
SRR4436577	20597	BwIM_SYR_05	Human	Syria	B. melitensis	57	112	1	5	3	13	3	3	3	2	4	41	8	5	4	3	6	4
SRR4436579	20599	BwIM_SYR_01	Human	Syria	B. melitensis	42	116	1	5	3	13	2	2	3	2	4	41	8	6	4	3	8	4
SRR4436581	20601	BwIM_SYR_34	Human	Syria	B. melitensis	43	125	1	5	3	13	3	2	3	2	4	41	8	4	4	3	5	5
SRR4436583	20603	BwIM_SYR_53	Human	Syria	B. melitensis	43	125	1	5	3	13	3	2	3	2	4	41	8	4	4	3	6	4
SRR4436584	20604	BwIM_SYR_07	Human	Syria	B. melitensis	43	125	1	5	3	13	3	2	3	2	4	41	8	4	4	3	5	4
SRR4436586	20606	BwIM_SYR_31	Human	Syria	B. melitensis	57	112	1	5	3	13	3	3	3	2	4	41	8	6	4	3	6	4
SRR4436612	20628	BwIM_SYR_41	Human	Syria	B. melitensis	43	125	1	5	3	13	3	2	3	2	4	41	8	6	4	3	5	4
SRR4436614	20630	BwIM_SYR_10	Human	Syria	B. melitensis	43	125	1	5	3	13	3	2	3	2	4	41	8	4	4	3	6	4
SRR4436615	20631	BwIM_SYR_08	Human	Syria	B. melitensis	43	125	1	5	3	13	3	2	3	2	4	41	8	4	4	3	6	4
SRR4436616	20632	BwIM_SYR_23	Human	Syria	B. melitensis	57	112	1	5	3	13	3	3	3	2	4	41	8	5	4	3	8	4
SRR4436620	20636	BwIM_SYR_33	Human	Syria	B. melitensis	43	374	1	5	3	13	3	2	3	2	4	46	8	8	4	3	6	4
SRR4436625	20641	BwIM_SYR_26	Human	Syria	B. melitensis	43	125	1	5	3	13	3	2	3	2	4	41	8	4	4	3	6	4
SRR4436630	20645	BwIM_SYR_04	Human	Syria	B. melitensis	43	125	1	5	3	13	3	2	3	2	4	41	8	4	4	3	4	4
2018Vergnaud#0313	3483	BCCN#94-48	Ovine	India	B. melitensis atypical	42	116	1	5	3	13	2	2	3	2	4	41	8	5	4	3	6	4
2018Vergnaud#0314	3484	BCCN#02-9	Ovine	India	B. melitensis atypical	42	116	1	5	3	13	2	2	3	2	4	41	8	5	4	3	6	4
2018Vergnaud#0315	3485	BCCN#02-10	Ovine	India	B. melitensis atypical	42	116	1	5	3	13	2	2	3	2	4	41	8	6	4	3	6	4
2018Vergnaud#0316	3486	BCCN#02-11	Ovine	India	B. melitensis atypical	42	116	1	5	3	13	2	2	3	2	4	41	8	5	4	3	7	4
2018Vergnaud#0318	3488	BCCN#02-31	Ovine	India	B. melitensis atypical	42	116	1	5	3	13	2	2	3	2	4	41	8	5	4	3	6	4
2018Vergnaud#0342	3512	BCCN#02-32	Ovine	India	B. melitensis atypical	42	116	1	5	3	13	2	2	3	2	4	41	8	5	4	3	5	4
2018Vergnaud#0343	3513	BCCN#02-33	Ovine	India	B. melitensis atypical	42	116	1	5	3	13	2	2	3	2	4	41	8	5	4	3	5	4
2018Vergnaud#0344	3514	BCCN#02-35	Human	India	B. melitensis atypical	42	116	1	5	3	13	2	2	3	2	4	41	8	5	4	3	5	4
2018Vergnaud#0698	3868	BCCN#02-30		India	B. melitensis atypical	42	116	1	5	3	13	2	2	3	2	4	41	8	5	4	3	8	4
2018Vergnaud#0317	3487	BCCN#02-16	Human	Mongolia	B. melitensis atypical	42	116	1	5	3	13	2	2	3	2	4	41	8	4	4	3	3	6
2013Jiang#028	1833	QH87-029	Bharal	China	B. melitensis bv1	47	262	3	4	2	13	4	2	3	3	4	40	8	4	4	1	7	8
2013Jiang#029	1834	QH86-030	Bharal	China	B. melitensis bv1	47	262	3	4	2	13	4	2	3	3	4	40	8	4	4	3	6	10
2013Jiang#046	1851	NM91-0508	Cattle	China	B. melitensis bv1	42	116	1	5	3	13	2	2	3	2	4	41	8	4	4	3	9	5
2013Jiang#055	1860	NM92-0615	Cattle	China	B. melitensis bv1	42	116	1	5	3	13	2	2	3	2	4	41	8	6	4	3	5	5
2013Jiang#026	1831	JL85-02	Deer/Elk/Reindeer	China	B. melitensis bv1	115	278	1	4	3	13	2	2	3	2	6	43	8	4	5	7	3	3
2011Jiang#074	1082	LB10-01	Human	China	B. melitensis bv1	42	116	1	5	3	13	2	2	3	2	4	41	8	6	4	3	7	5
2011Jiang#063	1071	SD05-34	Human	China	B. melitensis bv1	42	297	1	5	3	13	2	2	3	2	4	46	8	5	4	3	5	5
2011Jiang#064	1072	SD05-40	Human	China	B. melitensis bv1	42	297	1	5	3	13	2	2	3	2	4	46	8	5	4	3	5	5
2011Jiang#065	1073	SH07-33	Human	China	B. melitensis bv1	63	293	1	5	3	13	2	3	3	2	4	49	8	5	4	3	6	5
2011Jiang#088	1096	NM94-0705	Human	China	B. melitensis bv1	42	116	1	5	3	13	2	2	3	2	4	41	8	5	4	3	7	7
2011Jiang#089	1097	NM94-0806	Human	China	B. melitensis bv1	42	116	1	5	3	13	2	2	3	2	4	41	8	5	4	3	8	6
2011Jiang#090	1098	NM95-1461	Human	China	B. melitensis bv1	42	116	1	5	3	13	2	2	3	2	4	41	8	5	4	1	7	7
2011Jiang#091	1099	NM95-1462	Human	China	B. melitensis bv1	42	116	1	5	3	13	2	2	3	2	4	41	8	5	4	3	7	7
2011Jiang#092	1100	NM95-1463	Human	China	B. melitensis bv1	42	116	1	5	3	13	2	2	3	2	4	41	8	5	4	3	7	3
2011Jiang#093	1101	NM95-1464	Human	China	B. melitensis bv1	42	116	1	5	3	13	2	2	3	2	4	41	8	5	4	3	8	3
2011Jiang#094	1102	NM95-1465	Human	China	B. melitensis bv1	42	116	1	5	3	13	2	2	3	2	4	41	8	5	4	3	7	3
2011Jiang#095	1103	NM96-1006	Human	China	B. melitensis bv1	42	116	1	5	3	13	2	2	3	2	4	41	8	5	4	3	5	5
2011Jiang#096	1104	NM96-0618	Human	China	B. melitensis bv1	42	116	1	5	3	13	2	2	3	2	4	41	8	5	4	1	7	6
2011Jiang#097	1105	NM96-0619	Human	China	B. melitensis bv1	42	116	1	5	3	13	2	2	3	2	4	41	8	5	4	3	9	9
2011Jiang#100	1108	NM97-12	Human	China	B. melitensis bv1	42	116	1	5	3	13	2	2	3	2	4	41	8	6	4	3	5	5
2011Jiang#101	1109	NM88-0906	Human	China	B. melitensis bv1	42	116	1	5	3	13	2	2	3	2	4	41	8	4	4	3	9	5
2011Jiang#102	1110	NM91-0513	Human	China	B. melitensis bv1	42	179	1	5	3	13	2	2	3	2	4	45	8	5	4	3	5	5
2011Jiang#103	1111	NM91-0514	Human	China	B. melitensis bv1	42	179	1	5	3	13	2	2	3	2	4	45	8	5	4	3	5	5
2011Jiang#104	1112	NM93-0824	Human	China	B. melitensis bv1	42	116	1	5	3	13	2	2	3	2	4	41	8	5	4	3	3	7
2013Jiang#025	1830	XJ05-29	Ovine	China	B. melitensis bv1	42	116	1	5	3	13	2	2	3	2	4	41	8	5	4	3	6	5
2013Jiang#064	1869	XJ152	Ovine	China	B. melitensis bv1	42	116	1	5	3	13	2	2	3	2	4	41	8	5	4	3	5	5
2013Jiang#065	1870	XJ153	Ovine	China	B. melitensis bv1	42	116	1	5	3	13	2	2	3	2	4	41	8	4	4	3	5	4
2013Jiang#068	1873	XJ157	Ovine	China	B. melitensis bv1	63	111	1	5	3	13	2	3	3	2	4	41	8	6	4	3	6	5
2011Jiang#105	1113	M5	Ovine	China	B. melitensis bv1	42	116	1	5	3	13	2	2	3	2	4	41	8	6	4	3	7	5
2013Jiang#059	1864	M5	Ovine	China	B. melitensis bv1	42	116	1	5	3	13	2	2	3	2	4	41	8	6	4	3	7	5
2013Jiang#027	1832	NX79-104	Ovine	China	B. melitensis bv1	115	278	1	4	3	13	2	2	3	2	6	43	8	4	6	4	3	3
2013Jiang#036	1841	NM93-0907	Ovine	China	B. melitensis bv1	42	116	1	5	3	13	2	2	3	2	4	41	8	6	4	3	7	6
2013Jiang#037	1842	NM95-1212	Ovine	China	B. melitensis bv1	42	116	1	5	3	13	2	2	3	2	4	41	8	5	4	3	7	7
2013Jiang#038	1843	NM95-1232	Ovine	China	B. melitensis bv1	42	116	1	5	3	13	2	2	3	2	4	41	8	6	4	3	10	7
2013Jiang#039	1844	NM95-1250	Ovine	China	B. melitensis bv1	42	116	1	5	3	13	2	2	3	2	4	41	8	5	4	3	7	7
2013Jiang#040	1845	NM95-1453	Ovine	China	B. melitensis bv1	42	116	1	5	3	13	2	2	3	2	4	41	8	5	4	3	7	7
2013Jiang#041	1846	NM96-1004	Ovine	China	B. melitensis bv1	63	111	1	5	3	13	2	3	3	2	4	41	8	5	4	3	3	5
2013Jiang#042	1847	NM96-1005	Ovine	China	B. melitensis bv1	42	116	1	5	3	13	2	2	3	2	4	41	8	5	4	3	8	5
2013Jiang#043	1848	NM88-0907	Ovine	China	B. melitensis bv1	42	108	1	5	3	13	2	2	3	2	4	43	8	4	6	7	6	3
2013Jiang#044	1849	NM89-0906	Ovine	China	B. melitensis bv1	42	179	1	5	3	13	2	2	3	2	4	45	8	5	4	3	9	5
2013Jiang#045	1850	NM89-0907	Ovine	China	B. melitensis bv1	42	116	1	5	3	13	2	2	3	2	4	41	8	4	4	3	3	5
2013Jiang#047	1852	NM91-0509	Ovine	China	B. melitensis bv1	42	116	1	5	3	13	2	2	3	2	4	41	8	5	4	3	7	6
2013Jiang#048	1853	NM91-0510	Ovine	China	B. melitensis bv1	42	116	1	5	3	13	2	2	3	2	4	41	8	6	4	3	2	6
2013Jiang#049	1854	NM91-0511	Ovine	China	B. melitensis bv1	42	179	1	5	3	13	2	2	3	2	4	45	8	5	4	3	5	5
2013Jiang#050	1855	NM91-0512	Ovine	China	B. melitensis bv1	42	116	1	5	3	13	2	2	3	2	4	41	8	4	4	3	9	5
2013Jiang#051	1856	NM92-0611	Ovine	China	B. melitensis bv1	42	116	1	5	3	13	2	2	3	2	4	41	8	4	4	3	9	5
2013Jiang#052	1857	NM92-0612	Ovine	China	B. melitensis bv1	42	116	1	5	3	13	2	2	3	2	4	41	8	4	4	3	9	5
2013Jiang#053	1858	NM92-0613	Ovine	China	B. melitensis bv1	42	279	1	5	3	13	2	2	3	2	6	43	8	3	6	3	3	5
2013Jiang#054	1859	NM92-0614	Ovine	China	B. melitensis bv1	42	116	1	5	3	13	2	2	3	2	4	41	8	5	4	3	7	6
2013Jiang#056	1861	NM92-0616	Ovine	China	B. melitensis bv1	42	116	1	5	3	13	2	2	3	2	4	41	8	5	4	3	7	6
2013Jiang#057	1862	NM92-0617	Ovine	China	B. melitensis bv1	42	179	1	5	3	13	2	2	3	2	4	45	8	5	4	3	5	5
2013Jiang#058	1863	NM93-0907	Ovine	China	B. melitensis bv1	42	116	1	5	3	13	2	2	3	2	4	41	8	4	4	3	5	5
2007AlDahouk#057	260	BfR 17	Human	Germany	B. melitensis bv1	53	127	3	4	3	13	5	3	3	3	4	36	5	2	5	3	4	5
2007AlDahouk#059	262	BfR 19	Human	Germany	B. melitensis bv1	43	125	1	5	3	13	3	2	3	2	4	41	8	6	4	3	6	4
2007AlDahouk#055	258	BfR 14	Human	Germany	B. melitensis bv1	59	117	1	5	2	13	3	2	3	2	4	41	8	5	3	6	5	5
2007AlDahouk#056	259	BfR 16	Human	Germany	B. melitensis bv1	43	125	1	5	3	13	3	2	3	2	4	41	8	6	4	3	7	5
2013Garofolo_13550	1659	13550	Caprine	Italy	B. melitensis bv1	47	138	3	4	2	13	4	2	3	3	8	36	6	2	4	6	3	6
2013Garofolo_21031	1702	21031	Caprine	Italy	B. melitensis bv1	47	138	3	4	2	13	4	2	3	3	8	36	6	2	4	7	3	6
2018Vergnaud#0770	3940	BCCN#82-64	Human	Italy	B. melitensis bv1	93	140	3	4	3	13	6	2	3	3	6	36	6	2	3	6	6	4
2018Vergnaud#0109	3279	BCCN#97-87	Human	Italy	B. melitensis bv1	48	130	3	4	3	13	5	2	3	3	6	36	5	2	4	8	6	5
2015Shevtsov#210	2411	154ZH	Ovine	Kazakhstan	B. melitensis bv1	63	111	1	5	3	13	2	3	3	2	4	41	8	5	4	3	7	5
2015Shevtsov#163	2364	20Zh	Ovine	Kazakhstan	B. melitensis bv1	42	116	1	5	3	13	2	2	3	2	4	41	8	5	4	3	8	5
2015Shevtsov#164	2365	21Zh	Ovine	Kazakhstan	B. melitensis bv1	42	116	1	5	3	13	2	2	3	2	4	41	8	5	4	3	8	5
2015Shevtsov#170	2371	311Zh	Ovine	Kazakhstan	B. melitensis bv1	42	116	1	5	3	13	2	2	3	2	4	41	8	4	4	3	7	7
2015Shevtsov#199	2400	141ZH	Ovine	Kazakhstan	B. melitensis bv1	42	116	1	5	3	13	2	2	3	2	4	41	8	4	4	3	7	5
2015Shevtsov#176	2377	320Zh	Ovine	Kazakhstan	B. melitensis bv1	42	116	1	5	3	13	2	2	3	2	4	41	8	4	4	3	6	7
2015Shevtsov#165	2366	25Zh	Ovine	Kazakhstan	B. melitensis bv1	42	116	1	5	3	13	2	2	3	2	4	41	8	5	4	3	5	5
2015Shevtsov#167	2368	33Zh	Ovine	Kazakhstan	B. melitensis bv1	42	116	1	5	3	13	2	2	3	2	4	41	8	5	4	3	5	6
2015Shevtsov#168	2369	44Zh	Ovine	Kazakhstan	B. melitensis bv1	42	116	1	5	3	13	2	2	3	2	4	41	8	8	4	3	8	5
2015Shevtsov#171	2372	314Zh	Ovine	Kazakhstan	B. melitensis bv1	42	116	1	5	3	13	2	2	3	2	4	41	8	4	4	3	6	7
2015Shevtsov#172	2373	316Zh	Ovine	Kazakhstan	B. melitensis bv1	42	116	1	5	3	13	2	2	3	2	4	41	8	5	4	3	9	5
2015Shevtsov#173	2374	317Zh	Ovine	Kazakhstan	B. melitensis bv1	42	116	1	5	3	13	2	2	3	2	4	41	8	4	4	3	7	7
2015Shevtsov#174	2375	318Zh	Ovine	Kazakhstan	B. melitensis bv1	42	116	1	5	3	13	2	2	3	2	4	41	8	4	4	3	5	10
2015Shevtsov#175	2376	319Zh	Ovine	Kazakhstan	B. melitensis bv1	42	116	1	5	3	13	2	2	3	2	4	41	8	4	4	3	6	7
2007AlDahouk#033	236	BfR 8	Human	Turkey	B. melitensis bv1	43	125	1	5	3	13	3	2	3	2	4	41	8	3	4	3	5	5
2007AlDahouk#035	238	BfR 11	Human	Turkey	B. melitensis bv1	43	125	1	5	3	13	3	2	3	2	4	41	8	6	3	3	5	4
2007AlDahouk#038	241	BfR 15	Human	Turkey	B. melitensis bv1	43	125	1	5	3	13	3	2	3	2	4	41	8	5	4	3	4	5
2007AlDahouk#040	243	BfR I	Human	Turkey	B. melitensis bv1	58	120	1	5	3	13	3	1	3	2	4	41	8	4	4	3	5	6
2007AlDahouk#053	256	BfR 12	Human	Turkey	B. melitensis bv1	62	114	1	3	3	13	2	2	3	2	4	41	8	7	5	3	6	7
2007AlDahouk#054	257	BfR 13	Human	Turkey	B. melitensis bv1	43	125	1	5	3	13	3	2	3	2	4	41	8	4	4	3	5	6
2007AlDahouk#058	261	BfR 18	Human	Turkey	B. melitensis bv1	57	112	1	5	3	13	3	3	3	2	4	41	8	5	4	3	7	8
2018Vergnaud#0310	3480	BCCN#00-18	Ovine	India	B. melitensis bv1	42	116	1	5	3	13	2	2	3	2	4	41	8	5	4	3	6	4
2018Vergnaud#0727	3897	BCCN#00-19	Ovine	India	B. melitensis bv1	42	116	1	5	3	13	2	2	3	2	4	41	8	6	4	3	6	4
2018Vergnaud#0728	3898	BCCN#00-20	Ovine	India	B. melitensis bv1	42	116	1	5	3	13	2	2	3	2	4	41	8	5	4	3	7	4
2006LeFleche#079	79	BCCN#96-22	Ovine	Israel	B. melitensis bv1	47	138	3	4	2	13	4	2	3	3	8	36	6	2	4	6	3	6
2006LeFleche#080	80	BCCN#75-478	Ovine	Israel	B. melitensis bv1	43	125	1	5	3	13	3	2	3	2	4	41	8	5	5	3	5	4
2018Vergnaud#0034	3204	BCCN#88-40	Ovine	Israel	B. melitensis bv1	43	125	1	5	3	13	3	2	3	2	4	41	8	5	5	3	5	4
2018Vergnaud#0050	3220	BCCN#88-43	Human	Israel	B. melitensis bv1	43	125	1	5	3	13	3	2	3	2	4	41	8	4	5	3	5	4
2018Vergnaud#0051	3221	BCCN#88-44	Human	Israel	B. melitensis bv1	43	284	1	5	3	13	3	2	3	2	6	41	8	3	5	3	5	5
2018Vergnaud#0106	3276	BCCN#88-39	Ovine	Israel	B. melitensis bv1	43	125	1	5	3	13	3	2	3	2	4	41	8	4	5	3	5	4
2018Vergnaud#0283	3453	BCCN#96-19	Human	Israel	B. melitensis bv1	47	138	3	4	2	13	4	2	3	3	8	36	6	2	4	6	3	6
2018Vergnaud#0284	3454	BCCN#96-20	Ovine	Israel	B. melitensis bv1	47	138	3	4	2	13	4	2	3	3	8	36	6	4	4	6	3	6
2018Vergnaud#0437	3607	BCCN#76-280	Cattle	Israel	B. melitensis bv1	43	125	1	5	3	13	3	2	3	2	4	41	8	4	5	3	5	4
2018Vergnaud#0438	3608	BCCN#76-281	Cattle	Israel	B. melitensis bv1	43	125	1	5	3	13	3	2	3	2	4	41	8	5	5	3	5	4
2018Vergnaud#0278	3448	BCCN#02-12	Human	Mongolia	B. melitensis bv1	42	116	1	5	3	13	2	2	3	2	4	41	8	5	4	3	5	5
2018Vergnaud#0279	3449	BCCN#02-41	Human	Mongolia	B. melitensis bv1	42	116	1	5	3	13	2	2	3	2	4	41	8	6	4	3	8	7
2018Vergnaud#0428	3598	BCCN#02-13	Human	Mongolia	B. melitensis bv1	42	116	1	5	3	13	2	2	3	2	4	41	8	6	4	3	8	7
2018Vergnaud#0429	3599	BCCN#02-14	Human	Mongolia	B. melitensis bv1	42	116	1	5	3	13	2	2	3	2	4	41	8	5	4	3	5	5
2018Vergnaud#0525	3695	BCCN#02-17	Human	Mongolia	B. melitensis bv1	42	116	1	5	3	13	2	2	3	2	4	41	8	6	4	3	7	7
2013Jiang#032	1837	NM66-148	Camel	China	B. melitensis bv2	42	116	1	5	3	13	2	2	3	2	4	41	8	4	4	3	5	5
2013Jiang#031	1836	SH64-027	Cattle	China	B. melitensis bv2	42	116	1	5	3	13	2	2	3	2	4	41	8	7	4	3	6	7
2011Jiang#069	1077	QH65-063	Human	China	B. melitensis bv2	42	116	1	5	3	13	2	2	3	2	4	41	8	5	4	3	9	5
2011Jiang#067	1075	SX62-020	Human	China	B. melitensis bv2	42	116	1	5	3	13	2	2	3	2	4	41	8	4	4	3	5	6
2011Jiang#071	1079	SD73-009	Human	China	B. melitensis bv2	42	116	1	5	3	13	2	2	3	2	4	41	8	7	4	3	6	7
2011Jiang#066	1074	NM55-013	Human	China	B. melitensis bv2	42	116	1	5	3	13	2	2	3	2	4	41	8	7	4	3	6	7
2011Jiang#068	1076	NM65-039	Human	China	B. melitensis bv2	42	116	1	5	3	13	2	2	3	2	4	41	8	7	4	3	6	7
2011Jiang#070	1078	JL71-020	Human	China	B. melitensis bv2	42	116	1	5	3	13	2	2	3	2	4	41	8	5	4	3	4	4
2013Jiang#035	1840	XJ78-037	Ovine	China	B. melitensis bv2	42	116	1	5	3	13	2	2	3	2	4	41	8	4	4	6	6	4
2013Jiang#033	1838	HN72-003	Ovine	China	B. melitensis bv2	42	116	1	5	3	13	2	2	3	2	4	41	8	5	8	3	5	4
2013Jiang#030	1835	NM63-006	Ovine	China	B. melitensis bv2	42	116	1	5	3	13	2	2	3	2	4	41	8	7	4	3	6	7
2013Jiang#034	1839	NM73-026	Ovine	China	B. melitensis bv2	42	116	1	5	3	13	2	2	3	2	4	41	8	7	4	3	6	7
2007AlDahouk#069	272	BfR 36	Human	Germany	B. melitensis bv2	43	104	1	5	3	13	3	2	3	2	5	36	8	4	4	3	5	4
2007AlDahouk#052	255	BfR 5	Human	Germany	B. melitensis bv2	43	125	1	5	3	13	3	2	3	2	4	41	8	6	4	6	5	3
2007AlDahouk#066	269	BfR 33	Human	Germany	B. melitensis bv2	43	125	1	5	3	13	3	2	3	2	4	41	8	3	5	3	5	5
2007AlDahouk#065	268	BfR 31	Human	Germany	B. melitensis bv2	51	96	3	5	3	13	1	1	3	3	7	43	8	8	5	8	4	3
2007AlDahouk#068	271	BfR 35	Human	Germany	B. melitensis bv2	51	96	3	5	3	13	1	1	3	3	7	43	8	5	5	9	7	3
2007AlDahouk#073	276	BfR 40	Human	Germany	B. melitensis bv2	43	122	1	5	3	13	3	2	3	2	4	43	8	5	4	3	4	5
2006LeFleche#131	131	BfR 46	unknown	Germany	B. melitensis bv2	43	125	1	5	3	13	3	2	3	2	4	41	8	6	4	4	7	3
2007AlDahouk#082	285	BfR 58	Human	Italy	B. melitensis bv2	49	87	3	6	3	14	1	1	3	3	7	43	8	8	7	10	5	3
2007AlDahouk#083	286	BfR 59	Human	Italy	B. melitensis bv2	51	91	3	5	3	13	1	1	3	3	8	43	8	6	4	10	6	3
2006LeFleche#086	86	BCCN#95-33	Ovine	Italy	B. melitensis bv2	51	96	3	5	3	13	1	1	3	3	7	43	8	5	5	7	7	3
2015Shevtsov#232	2433	280	Ovine	Kazakhstan	B. melitensis bv2	42	116	1	5	3	13	2	2	3	2	4	41	8	4	4	3	4	6
2018Vergnaud#0002	3172	BCCN#R2	Caprine	Turkey	B. melitensis bv2	45	115	1	5	3	12	2	2	3	2	4	41	8	7	4	3	5	4
2007AlDahouk#026	229	BfR 1	Human	Turkey	B. melitensis bv2	43	125	1	5	3	13	3	2	3	2	4	41	8	5	5	3	4	4
2007AlDahouk#027	230	BfR 2	Human	Turkey	B. melitensis bv2	42	116	1	5	3	13	2	2	3	2	4	41	8	7	6	3	5	5
2007AlDahouk#028	231	BfR 3	Human	Turkey	B. melitensis bv2	43	125	1	5	3	13	3	2	3	2	4	41	8	6	4	3	5	4
2007AlDahouk#029	232	BfR 4	Human	Turkey	B. melitensis bv2	42	116	1	5	3	13	2	2	3	2	4	41	8	6	5	3	8	6
2007AlDahouk#030	233	BfR 5	Human	Turkey	B. melitensis bv2	42	116	1	5	3	13	2	2	3	2	4	41	8	5	9	3	6	5
2007AlDahouk#031	234	BfR 6	Human	Turkey	B. melitensis bv2	43	104	1	5	3	13	3	2	3	2	5	36	8	4	4	3	5	6
2007AlDahouk#032	235	BfR 7	Human	Turkey	B. melitensis bv2	42	116	1	5	3	13	2	2	3	2	4	41	8	4	8	3	8	5
2007AlDahouk#034	237	BfR 10	Human	Turkey	B. melitensis bv2	43	125	1	5	3	13	3	2	3	2	4	41	8	6	5	3	5	5
2007AlDahouk#037	240	BfR 13	Human	Turkey	B. melitensis bv2	61	103	1	5	3	14	3	2	3	2	5	36	8	6	4	3	5	6
2007AlDahouk#042	245	BfR III	Human	Turkey	B. melitensis bv2	43	125	1	5	3	13	3	2	3	2	4	41	8	5	5	3	7	5
2007AlDahouk#045	248	BfR IX	Human	Turkey	B. melitensis bv2	43	125	1	5	3	13	3	2	3	2	4	41	8	4	4	3	5	5
2007AlDahouk#047	250	BfR XII	Human	Turkey	B. melitensis bv2	43	125	1	5	3	13	3	2	3	2	4	41	8	5	4	3	5	4
2007AlDahouk#064	267	BfR 30	Human	Turkey	B. melitensis bv2	42	116	1	5	3	13	2	2	3	2	4	41	8	5	6	3	6	7
2007AlDahouk#067	270	BfR 34	Human	Turkey	B. melitensis bv2	43	125	1	5	3	13	3	2	3	2	4	41	8	5	4	3	6	4
2007AlDahouk#070	273	BfR 37	Human	Turkey	B. melitensis bv2	42	108	1	5	3	13	2	2	3	2	4	43	8	8	7	3	3	5
2007AlDahouk#076	279	BfR 47	Human	Turkey	B. melitensis bv2	43	122	1	5	3	13	3	2	3	2	4	43	8	6	4	4	7	3
2018Vergnaud#0390	3560	BCCN#03-35	Human	Turkey	B. melitensis bv2	43	125	1	5	3	13	3	2	3	2	4	41	8	9	4	9	6	5
2006LeFleche#010	10	REF 63/9	Caprine	India	B. melitensis bv2	45	115	1	5	3	12	2	2	3	2	4	41	8	7	4	3	5	4
2012Ferreira#002	1297	REF 63/9	Caprine	India	B. melitensis bv2	45	115	1	5	3	12	2	2	3	2	4	41	8	7	4	3	5	4
GCA_000022625	10008	REF 63/9 (ATCC 23457)	Caprine	India	B. melitensis bv2	45	115	1	5	3	12	2	2	3	2	4	41	8	8	4	3	5	4
SRR011160	20162	REF 63/9	Caprine	India	B. melitensis bv2	45	115	1	5	3	12	2	2	3	2	4	41	8	7	4	3	5	4
2007AlDahouk#011	214	BCCN#96-30	Human	Israel	B. melitensis bv2	43	125	1	5	3	13	3	2	3	2	4	41	8	4	5	3	6	5
2007AlDahouk#043	246	BfR IV	Human	Lebanon	B. melitensis bv2	43	125	1	5	3	13	3	2	3	2	4	41	8	4	4	3	6	4
2007AlDahouk#044	247	BfR VII	Human	Syria	B. melitensis bv2	43	125	1	5	3	13	3	2	3	2	4	41	8	4	4	3	4	4
2006LeFleche#132	132	BfR 50	Ovine	Syria	B. melitensis bv2	43	122	1	5	3	13	3	2	3	2	4	43	8	8	4	8	7	3
2006LeFleche#133	133	BfR 51	Ovine	Syria	B. melitensis bv2	43	122	1	5	3	13	3	2	3	2	4	43	8	4	4	3	5	4
2013Jiang#003	1808	QH87-41	Bharal	China	B. melitensis bv3	42	116	1	5	3	13	2	2	3	2	4	41	8	4	4	3	6	5
2013Jiang#004	1809	QH86-39	Bharal	China	B. melitensis bv3	42	116	1	5	3	13	2	2	3	2	4	41	8	4	4	3	6	7
2013Jiang#063	1868	XJ151	Caprine	China	B. melitensis bv3	42	116	1	5	3	13	2	2	3	2	4	41	8	4	4	3	6	8
2013Jiang#079	1884	LY005	Caprine	China	B. melitensis bv3	42	116	1	5	3	13	2	2	3	2	4	41	8	6	4	3	4	4
2013Jiang#080	1885	LY006	Caprine	China	B. melitensis bv3	42	116	1	5	3	13	2	2	3	2	4	41	8	6	4	3	4	4
2013Jiang#073	1878	XJ162	Cattle	China	B. melitensis bv3	42	116	1	5	3	13	2	2	3	2	4	41	8	4	4	3	5	8
2013Jiang#074	1879	XJ164	Cattle	China	B. melitensis bv3	42	116	1	5	3	13	2	2	3	2	4	41	8	8	4	3	3	6
2011Jiang#051	1059	BJ06-10	Human	China	B. melitensis bv3	42	116	1	5	3	13	2	2	3	2	4	41	8	9	4	3	5	4
2011Jiang#072	1080	TJ-01	Human	China	B. melitensis bv3	42	116	1	5	3	13	2	2	3	2	4	41	8	4	4	3	8	5
2011Jiang#058	1066	YN09-H	Human	China	B. melitensis bv3	58	120	1	5	3	13	3	1	3	2	4	41	8	4	4	6	8	3
2011Jiang#059	1067	YN09-17	Human	China	B. melitensis bv3	58	120	1	5	3	13	3	1	3	2	4	41	8	4	4	8	5	3
2011Jiang#052	1060	ZHJ05-43	Human	China	B. melitensis bv3	42	116	1	5	3	13	2	2	3	2	4	41	8	7	4	3	6	5
2011Jiang#053	1061	HZ09-1	Human	China	B. melitensis bv3	42	116	1	5	3	13	2	2	3	2	4	41	8	4	4	3	6	6
2011Jiang#054	1062	HZ09-2	Human	China	B. melitensis bv3	42	116	1	5	3	13	2	2	3	2	4	41	8	4	4	9	4	5
2013Jiang#075	1880	LY001	Human	China	B. melitensis bv3	42	116	1	5	3	13	2	2	3	2	4	41	8	6	4	3	4	4
2013Jiang#076	1881	LY002	Human	China	B. melitensis bv3	42	116	1	5	3	13	2	2	3	2	4	41	8	6	4	3	4	4
2013Jiang#077	1882	LY003	Human	China	B. melitensis bv3	42	116	1	5	3	13	2	2	3	2	4	41	8	6	4	3	4	4
2013Jiang#078	1883	LY004	Human	China	B. melitensis bv3	42	116	1	5	3	13	2	2	3	2	4	41	8	6	4	3	4	4
2013Jiang#081	1886	LY007	Human	China	B. melitensis bv3	42	116	1	5	3	13	2	2	3	2	4	41	8	6	4	3	5	5
2013Jiang#082	1887	LY009	Human	China	B. melitensis bv3	42	116	1	5	3	13	2	2	3	2	4	41	8	5	4	3	9	6
2011Jiang#055	1063	FJ09-3	Human	China	B. melitensis bv3	58	120	1	5	3	13	3	1	3	2	4	41	8	4	4	9	4	6
2011Jiang#056	1064	FJ09-4	Human	China	B. melitensis bv3	42	116	1	5	3	13	2	2	3	2	4	41	8	4	4	3	4	6
2011Jiang#057	1065	FJ09-5	Human	China	B. melitensis bv3	42	116	1	5	3	13	2	2	3	2	4	41	8	4	4	7	4	4
2011Jiang#010	1018	GD08-2	Human	China	B. melitensis bv3	42	116	1	5	3	13	2	2	3	2	4	41	8	5	4	3	5	4
2011Jiang#011	1019	GD08-3	Human	China	B. melitensis bv3	42	116	1	5	3	13	2	2	3	2	4	41	8	5	4	3	7	7
2011Jiang#012	1020	GD08-4	Human	China	B. melitensis bv3	42	116	1	5	3	13	2	2	3	2	4	41	8	5	4	3	5	4
2011Jiang#013	1021	GD08-5	Human	China	B. melitensis bv3	42	116	1	5	3	13	2	2	3	2	4	41	8	5	4	3	4	5
2011Jiang#014	1022	GD08-6	Human	China	B. melitensis bv3	42	116	1	5	3	13	2	2	3	2	4	41	8	5	4	3	4	6
2011Jiang#015	1023	GD08-7	Human	China	B. melitensis bv3	114	291	1	5	3	13	2	1	3	2	4	41	8	5	4	3	7	4
2011Jiang#016	1024	GD08-8	Human	China	B. melitensis bv3	42	116	1	5	3	13	2	2	3	2	4	41	8	5	4	3	6	7
2011Jiang#017	1025	GD08-9	Human	China	B. melitensis bv3	42	116	1	5	3	13	2	2	3	2	4	41	8	5	4	3	4	5
2011Jiang#018	1026	GD08-10	Human	China	B. melitensis bv3	114	291	1	5	3	13	2	1	3	2	4	41	8	5	4	3	7	5
2011Jiang#019	1027	GD07-1	Human	China	B. melitensis bv3	42	116	1	5	3	13	2	2	3	2	4	41	8	5	4	3	8	6
2011Jiang#020	1028	GD07-2	Human	China	B. melitensis bv3	42	116	1	5	3	13	2	2	3	2	4	41	8	5	5	3	6	6
2011Jiang#021	1029	GD07-3	Human	China	B. melitensis bv3	42	116	1	5	3	13	2	2	3	2	4	41	8	5	4	3	7	5
2011Jiang#022	1030	GD07-4	Human	China	B. melitensis bv3	42	116	1	5	3	13	2	2	3	2	4	41	8	5	4	3	8	7
2011Jiang#023	1031	GD07-5	Human	China	B. melitensis bv3	42	116	1	5	3	13	2	2	3	2	4	41	8	5	4	3	7	5
2011Jiang#024	1032	GD07-6	Human	China	B. melitensis bv3	42	116	1	5	3	13	2	2	3	2	4	41	8	5	4	3	8	6
2011Jiang#025	1033	GD07-7	Human	China	B. melitensis bv3	42	116	1	5	3	13	2	2	3	2	4	41	8	5	4	3	6	6
2011Jiang#026	1034	GD07-8	Human	China	B. melitensis bv3	42	116	1	5	3	13	2	2	3	2	4	41	8	5	4	3	7	5
2011Jiang#027	1035	GD07-9	Human	China	B. melitensis bv3	42	116	1	5	3	13	2	2	3	2	4	41	8	5	4	3	8	5
2011Jiang#037	1045	GD09-1	Human	China	B. melitensis bv3	42	116	1	5	3	13	2	2	3	2	4	41	8	5	4	3	7	5
2011Jiang#038	1046	GD09-2	Human	China	B. melitensis bv3	42	116	1	5	3	13	2	2	3	2	4	41	8	5	4	3	7	6
2011Jiang#039	1047	GD09-3	Human	China	B. melitensis bv3	43	125	1	5	3	13	3	2	3	2	4	41	8	5	4	3	8	5
2011Jiang#040	1048	GD09-4	Human	China	B. melitensis bv3	42	116	1	5	3	13	2	2	3	2	4	41	8	5	4	3	8	6
2011Jiang#041	1049	GD09-5	Human	China	B. melitensis bv3	42	116	1	5	3	13	2	2	3	2	4	41	8	5	4	3	7	5
2011Jiang#050	1058	GD06-14	Human	China	B. melitensis bv3	42	116	1	5	3	13	2	2	3	2	4	41	8	5	4	3	5	8
2011Jiang#073	1081	LB10-02	Human	China	B. melitensis bv3	42	116	1	5	3	13	2	2	3	2	4	41	8	6	4	3	8	5
2011Jiang#075	1083	LB10-03	Human	China	B. melitensis bv3	42	297	1	5	3	13	2	2	3	2	4	46	8	5	4	3	5	5
2011Jiang#076	1084	LB10-05	Human	China	B. melitensis bv3	42	296	1	5	3	13	2	2	3	2	4	49	8	6	3	3	4	5
2011Jiang#077	1085	LB10-06	Human	China	B. melitensis bv3	63	111	1	5	3	13	2	3	3	2	4	41	8	5	4	3	5	4
2011Jiang#078	1086	LB10-07	Human	China	B. melitensis bv3	63	111	1	5	3	13	2	3	3	2	4	41	8	6	5	3	5	4
2011Jiang#079	1087	LB10-08	Human	China	B. melitensis bv3	42	116	1	5	3	13	2	2	3	2	4	41	8	7	4	3	9	5
2011Jiang#080	1088	LB10-09	Human	China	B. melitensis bv3	42	116	1	5	3	13	2	2	3	2	4	41	8	7	4	3	9	5
2011Jiang#081	1089	LB10-10	Human	China	B. melitensis bv3	42	116	1	5	3	13	2	2	3	2	4	41	8	7	4	3	9	5
2011Jiang#082	1090	LB10-11	Human	China	B. melitensis bv3	42	116	1	5	3	13	2	2	3	2	4	41	8	7	4	3	9	5
2011Jiang#083	1091	LB10-12	Human	China	B. melitensis bv3	42	116	1	5	3	13	2	2	3	2	4	41	8	5	4	3	7	6
2011Jiang#084	1092	LB10-13	Human	China	B. melitensis bv3	42	116	1	5	3	13	2	2	3	2	4	41	8	3	4	3	4	4
2011Jiang#085	1093	LB10-15	Human	China	B. melitensis bv3	42	116	1	5	3	13	2	2	3	2	4	41	8	8	4	3	8	5
2011Jiang#086	1094	LB10-16	Human	China	B. melitensis bv3	42	116	1	5	3	13	2	2	3	2	4	41	8	7	4	3	10	6
2011Jiang#087	1095	LB10-17	Human	China	B. melitensis bv3	42	116	1	5	3	13	2	2	3	2	4	41	8	5	4	3	9	6
2011Jiang#034	1042	GX61-5	Human	China	B. melitensis bv3	58	120	1	5	3	13	3	1	3	2	4	41	8	5	5	3	9	6
2011Jiang#009	1017	SJZ09-1	Human	China	B. melitensis bv3	42	116	1	5	3	13	2	2	3	2	4	41	8	5	4	3	6	4
2011Jiang#035	1043	HN63-15	Human	China	B. melitensis bv3	43	125	1	5	3	13	3	2	3	2	4	41	8	5	6	3	8	7
2011Jiang#036	1044	HN82-13	Human	China	B. melitensis bv3	42	116	1	5	3	13	2	2	3	2	4	41	8	5	4	3	8	5
2011Jiang#005	1013	CHS08-1	Human	China	B. melitensis bv3	43	125	1	5	3	13	3	2	3	2	4	41	8	5	4	3	5	6
2011Jiang#060	1068	LN05-2	Human	China	B. melitensis bv3	42	116	1	5	3	13	2	2	3	2	4	41	8	5	4	3	5	6
2011Jiang#061	1069	LN05-4	Human	China	B. melitensis bv3	42	116	1	5	3	13	2	2	3	2	4	41	8	5	4	3	5	5
2011Jiang#001	1009	SHX08-3	Human	China	B. melitensis bv3	42	116	1	5	3	13	2	2	3	2	4	41	8	5	4	3	8	5
2011Jiang#002	1010	SHX08-6	Human	China	B. melitensis bv3	42	116	1	5	3	13	2	2	3	2	4	41	8	5	4	3	5	4
2011Jiang#003	1011	SHX08-14	Human	China	B. melitensis bv3	42	116	1	5	3	13	2	2	3	2	4	41	8	5	5	3	7	7
2011Jiang#004	1012	SHX08-15	Human	China	B. melitensis bv3	42	116	1	5	3	13	2	2	3	2	4	41	8	5	4	3	8	6
2011Jiang#006	1014	SHANXI09-4	Human	China	B. melitensis bv3	42	116	1	5	3	13	2	2	3	2	4	41	8	5	4	3	5	4
2011Jiang#007	1015	SHANXI09-2	Human	China	B. melitensis bv3	43	125	1	5	3	13	3	2	3	2	4	41	8	5	4	3	4	7
2011Jiang#008	1016	SHANXI09-3	Human	China	B. melitensis bv3	63	111	1	5	3	13	2	3	3	2	4	41	8	5	4	3	5	4
2011Jiang#042	1050	SHANXI09-15	Human	China	B. melitensis bv3	43	125	1	5	3	13	3	2	3	2	4	41	8	5	4	3	7	7
2011Jiang#043	1051	SHANXI09-14	Human	China	B. melitensis bv3	42	116	1	5	3	13	2	2	3	2	4	41	8	5	4	3	10	6
2011Jiang#044	1052	SHANXI09-13	Human	China	B. melitensis bv3	42	116	1	5	3	13	2	2	3	2	4	41	8	5	4	3	9	5
2011Jiang#045	1053	SHANXI09-12	Human	China	B. melitensis bv3	63	111	1	5	3	13	2	3	3	2	4	41	8	5	5	3	8	6
2011Jiang#046	1054	SHANXI09-17	Human	China	B. melitensis bv3	42	116	1	5	3	13	2	2	3	2	4	41	8	5	4	3	7	6
2011Jiang#047	1055	SHANXI07-1	Human	China	B. melitensis bv3	45	115	1	5	3	12	2	2	3	2	4	41	8	5	4	3	6	7
2011Jiang#048	1056	SHANXI07-2	Human	China	B. melitensis bv3	45	115	1	5	3	12	2	2	3	2	4	41	8	5	4	3	9	8
2011Jiang#049	1057	SHANXI07-3	Human	China	B. melitensis bv3	45	115	1	5	3	12	2	2	3	2	4	41	8	5	4	3	7	6
2011Jiang#028	1036	NM57-9	Human	China	B. melitensis bv3	42	116	1	5	3	13	2	2	3	2	4	41	8	5	4	3	8	5
2011Jiang#029	1037	NM57-55	Human	China	B. melitensis bv3	42	116	1	5	3	13	2	2	3	2	4	41	8	5	4	3	7	6
2011Jiang#030	1038	NM57-264	Human	China	B. melitensis bv3	63	111	1	5	3	13	2	3	3	2	4	41	8	5	4	3	6	5
2011Jiang#031	1039	NM58-2	Human	China	B. melitensis bv3	42	116	1	5	3	13	2	2	3	2	4	41	8	5	4	3	7	6
2011Jiang#032	1040	NM58-27	Human	China	B. melitensis bv3	42	116	1	5	3	13	2	2	3	2	4	41	8	5	5	3	9	6
2011Jiang#033	1041	NM60-25	Human	China	B. melitensis bv3	63	111	1	5	3	13	2	3	3	2	4	41	8	5	4	3	7	5
2011Jiang#062	1070	NM06-11	Human	China	B. melitensis bv3	42	116	1	5	3	13	2	2	3	2	4	41	8	9	4	3	5	4
2011Jiang#098	1106	NM96-0620	Human	China	B. melitensis bv3	42	116	1	5	3	13	2	2	3	2	4	41	8	5	4	3	7	6
2011Jiang#099	1107	NM97-09	Human	China	B. melitensis bv3	63	111	1	5	3	13	2	3	3	2	4	41	8	5	4	3	3	6
2013Jiang#013	1818	XJ07-2	Ovine	China	B. melitensis bv3	42	116	1	5	3	13	2	2	3	2	4	41	8	4	4	8	4	5
2013Jiang#060	1865	XJ113	Ovine	China	B. melitensis bv3	63	111	1	5	3	13	2	3	3	2	4	41	8	4	4	3	6	5
2013Jiang#061	1866	XJ130	Ovine	China	B. melitensis bv3	42	116	1	5	3	13	2	2	3	2	4	41	8	6	4	3	6	5
2013Jiang#062	1867	XJ150	Ovine	China	B. melitensis bv3	42	116	1	5	3	13	2	2	3	2	4	41	8	4	4	3	6	8
2013Jiang#066	1871	XJ155	Ovine	China	B. melitensis bv3	42	116	1	5	3	13	2	2	3	2	4	41	8	5	4	3	3	4
2013Jiang#067	1872	XJ156	Ovine	China	B. melitensis bv3	42	116	1	5	3	13	2	2	3	2	4	41	8	5	4	3	3	4
2013Jiang#069	1874	XJ158	Ovine	China	B. melitensis bv3	42	116	1	5	3	13	2	2	3	2	4	41	8	4	4	3	8	8
2013Jiang#070	1875	XJ159	Ovine	China	B. melitensis bv3	42	116	1	5	3	13	2	2	3	2	4	41	8	4	4	3	5	8
2013Jiang#071	1876	XJ160	Ovine	China	B. melitensis bv3	42	116	1	5	3	13	2	2	3	2	4	41	8	4	4	3	6	8
2013Jiang#072	1877	XJ161	Ovine	China	B. melitensis bv3	42	116	1	5	3	13	2	2	3	2	4	41	8	4	4	3	6	7
2013Jiang#001	1806	HB07-1	Ovine	China	B. melitensis bv3	42	116	1	5	3	13	2	2	3	2	4	41	8	5	4	3	7	6
2013Jiang#002	1807	HB07-2	Ovine	China	B. melitensis bv3	42	116	1	5	3	13	2	2	3	2	4	41	8	5	4	3	7	6
2013Jiang#024	1829	HN03-1	Ovine	China	B. melitensis bv3	42	116	1	5	3	13	2	2	3	2	4	41	8	8	4	3	7	7
2013Jiang#020	1825	QH80-347	Ovine	China	B. melitensis bv3	42	116	1	5	3	13	2	2	3	2	4	41	8	4	4	3	5	6
2013Jiang#014	1819	SHD01-2	Ovine	China	B. melitensis bv3	114	291	1	5	3	13	2	1	3	2	4	41	8	3	4	3	7	5
2013Jiang#015	1820	SHD01-3	Ovine	China	B. melitensis bv3	114	291	1	5	3	13	2	1	3	2	4	41	8	3	4	3	7	5
2013Jiang#016	1821	SHD01-8	Ovine	China	B. melitensis bv3	42	116	1	5	3	13	2	2	3	2	4	41	8	5	4	3	6	5
2013Jiang#022	1827	SHD91-1	Ovine	China	B. melitensis bv3	42	116	1	5	3	13	2	2	3	2	4	41	8	7	4	3	6	7
2013Jiang#023	1828	SHD01-1	Ovine	China	B. melitensis bv3	42	116	1	5	3	13	2	2	3	2	4	41	8	5	4	3	6	5
2013Jiang#005	1810	SHANXI79-04	Ovine	China	B. melitensis bv3	42	116	1	5	3	13	2	2	3	2	4	41	8	5	4	3	6	5
2013Jiang#019	1824	SHX79-3	Ovine	China	B. melitensis bv3	42	116	1	5	3	13	2	2	3	2	4	41	8	6	4	3	6	3
2013Jiang#021	1826	SHX84-1	Ovine	China	B. melitensis bv3	42	116	1	5	3	13	2	2	3	2	4	41	8	4	4	3	4	5
2013Jiang#017	1822	SC63-13	Ovine	China	B. melitensis bv3	42	116	1	5	3	13	2	2	3	2	4	41	8	5	4	3	6	5
2013Jiang#006	1811	NM06-1	Ovine	China	B. melitensis bv3	42	116	1	5	3	13	2	2	3	2	4	41	8	5	4	3	6	5
2013Jiang#007	1812	NM06-2	Ovine	China	B. melitensis bv3	42	297	1	5	3	13	2	2	3	2	4	46	8	5	4	3	5	5
2013Jiang#008	1813	NM06-3	Ovine	China	B. melitensis bv3	42	297	1	5	3	13	2	2	3	2	4	46	8	5	4	3	5	5
2013Jiang#009	1814	NM06-4	Ovine	China	B. melitensis bv3	42	297	1	5	3	13	2	2	3	2	4	46	8	5	4	3	6	5
2013Jiang#010	1815	NM06-6	Ovine	China	B. melitensis bv3	42	116	1	5	3	13	2	2	3	2	4	41	8	5	4	3	7	6
2013Jiang#011	1816	NM06-7	Ovine	China	B. melitensis bv3	42	116	1	5	3	13	2	2	3	2	4	41	8	8	4	8	8	6
2013Jiang#012	1817	NM06-8	Ovine	China	B. melitensis bv3	63	111	1	5	3	13	2	3	3	2	4	41	8	6	4	8	3	5
2013Jiang#018	1823	NM65-38	Ovine	China	B. melitensis bv3	42	116	1	5	3	13	2	2	3	2	4	41	8	5	4	3	6	5
2007AlDahouk#071	274	BfR 38	Human	Germany	B. melitensis bv3	42	108	1	5	3	13	2	2	3	2	4	43	8	7	6	3	4	5
2007AlDahouk#090	293	BfR 66	Human	Germany	B. melitensis bv3	43	122	1	5	3	13	3	2	3	2	4	43	8	7	4	3	5	4
2007AlDahouk#107	310	BfR 86	Human	Germany	B. melitensis bv3	43	125	1	5	3	13	3	2	3	2	4	41	8	4	7	3	5	4
2007AlDahouk#108	311	BfR 87	Human	Germany	B. melitensis bv3	43	125	1	5	3	13	3	2	3	2	4	41	8	6	4	8	6	3
2007AlDahouk#092	295	BfR 68	Human	Germany	B. melitensis bv3	42	107	1	5	3	13	2	2	3	2	3	43	8	4	4	3	7	6
2007AlDahouk#105	308	BfR 84	Human	Germany	B. melitensis bv3	64	101	1	5	3	12	3	2	3	2	5	41	8	7	4	3	7	5
2007AlDahouk#100	303	BfR 79	Human	Germany	B. melitensis bv3	43	122	1	5	3	13	3	2	3	2	4	43	8	4	4	3	6	4
2007AlDahouk#109	312	BfR 88	Human	Germany	B. melitensis bv3	42	116	1	5	3	13	2	2	3	2	4	41	8	8	7	3	4	5
2006LeFleche#008	8	REF Ether	Caprine	Italy	B. melitensis bv3	51	96	3	5	3	13	1	1	3	3	7	43	8		5	12	9	3
2013Garofolo_11802	1618	11802	Caprine	Italy	B. melitensis bv3	88	154	3	6	3	13	1	1	3	3	7	43	8	7	4	7	5	3
2013Garofolo_13541	1654	13541	Caprine	Italy	B. melitensis bv3	49	87	3	6	3	14	1	1	3	3	7	43	8	4	6	7	6	3
2013Garofolo_11793	1614	11793	Caprine	Italy	B. melitensis bv3	49	87	3	6	3	14	1	1	3	3	7	43	8	6	4	7	8	3
2013Garofolo_18945	1685	18945	Caprine	Italy	B. melitensis bv3	49	87	3	6	3	14	1	1	3	3	7	43	8	4	6	10	8	3
2013Garofolo_11782	1609	11782	Caprine	Italy	B. melitensis bv3	49	87	3	6	3	14	1	1	3	3	7	43	8	6	4	8	11	3
2018Vergnaud#0007	3177	BCCN#R3	Caprine	Italy	B. melitensis bv3	51	96	3	5	3	13	1	1	3	3	7	43	8	7	5	13	10	3
2013Garofolo_13552	1660	13552	Caprine	Italy	B. melitensis bv3	49	87	3	6	3	14	1	1	3	3	7	43	8	5	5	11	4	3
2013Garofolo_6842	1776	6842	Caprine	Italy	B. melitensis bv3	49	87	3	6	3	14	1	1	3	3	7	43	8	6	4	4	4	3
2013Garofolo_11803	1619	11803	Caprine	Italy	B. melitensis bv3	51	91	3	5	3	13	1	1	3	3	8	43	8	6	6	8	5	3
2013Garofolo_4488	1743	4488	Caprine	Italy	B. melitensis bv3	51	91	3	5	3	13	1	1	3	3	8	43	8	7	6	10	5	3
2013Garofolo_3922	1732	3922	Caprine	Italy	B. melitensis bv3	51	96	3	5	3	13	1	1	3	3	7	43	8	6	3	10	5	2
2013Garofolo_1169	1607	1169	Caprine	Italy	B. melitensis bv3	49	87	3	6	3	14	1	1	3	3	7	43	8	8	7	7	5	3
2013Garofolo_1995	1693	1995	Caprine	Italy	B. melitensis bv3	51	92	3	5	3	13	1	1	3	3	9	43	8	5	5	9	6	3
2013Garofolo_6058	1762	6058	Caprine	Italy	B. melitensis bv3	51	91	3	5	3	13	1	1	3	3	8	43	8	7	6	11	4	3
2013Garofolo_11810	1623	11810	Caprine	Italy	B. melitensis bv3	51	91	3	5	3	13	1	1	3	3	8	43	8	7	6	10	5	3
2018Vergnaud#0370	3540	BCCN#97-34	Caprine	Italy	B. melitensis bv3	49	162	3	6	3	14	1	1	3	3	8	43	8	8	6	14	7	6
2018Vergnaud#0645	3815	BCCN#96-44	Caprine	Italy	B. melitensis bv3	49	88	3	6	3	14	1	1	3	3	8	45	8	5	4	8	7	3
2018Vergnaud#0659	3829	BCCN#97-18	Caprine	Italy	B. melitensis bv3	49	162	3	6	3	14	1	1	3	3	8	43	8	6	9	12	9	3
2018Vergnaud#0679	3849	BCCN#99-37	Caprine	Italy	B. melitensis bv3	49	87	3	6	3	14	1	1	3	3	7	43	8	9	13	9	8	3
2018Vergnaud#0681	3851	BCCN#99-39	Caprine	Italy	B. melitensis bv3	49	87	3	6	3	14	1	1	3	3	7	43	8	4	4	9	6	3
2006LeFleche#089	89	BCCN#95-36	Caprine	Italy	B. melitensis bv3	49	88	3	6	3	14	1	1	3	3	8	45	8	5	4	8	7	3
2013Garofolo_585	1756	585	Cattle	Italy	B. melitensis bv3	49	87	3	6	3	14	1	1	3	3	7	43	8	6	4	4	4	3
2013Garofolo_13545	1657	13545	Cattle	Italy	B. melitensis bv3	51	91	3	5	3	13	1	1	3	3	8	43	8	5	8	9	5	3
2013Garofolo_11805	1620	11805	Cattle	Italy	B. melitensis bv3	51	91	3	5	3	13	1	1	3	3	8	43	8	6	6	9	5	3
2013Garofolo_15272	1673	15272	Cattle	Italy	B. melitensis bv3	49	87	3	6	3	14	1	1	3	3	7	43	8	8	7	7	8	3
2013Garofolo_12376	1641	12376	Cattle	Italy	B. melitensis bv3	49	87	3	6	3	14	1	1	3	3	7	43	8	4	6	11	9	3
2013Garofolo_6076	1767	6076	Cattle	Italy	B. melitensis bv3	110	205	2	5	3	13	1	1	3	3	7	43	8	6	5	8	6	3
2013Garofolo_11828	1630	11828	Cattle	Italy	B. melitensis bv3	51	91	3	5	3	13	1	1	3	3	8	43	8	4	13	9	5	3
2018Vergnaud#0378	3548	BCCN#04-8	Cattle	Italy	B. melitensis bv3	49	87	3	6	3	14	1	1	3	3	7	43	8	4	3	12	11	6
2018Vergnaud#0424	3594	BCCN#97-63	Cattle	Italy	B. melitensis bv3	49	87	3	6	3	14	1	1	3	3	7	43	8	8	4	6	5	3
2018Vergnaud#0434	3604	BCCN#95-35	Cattle	Italy	B. melitensis bv3	49	87	3	6	3	14	1	1	3	3	7	43	8	5	5	8	8	3
2018Vergnaud#0644	3814	BCCN#96-42	Cattle	Italy	B. melitensis bv3	49	87	3	6	3	14	1	1	3	3	7	43	8	5	6	3	8	3
2018Vergnaud#0646	3816	BCCN#96-47	Cattle	Italy	B. melitensis bv3	49	87	3	6	3	14	1	1	3	3	7	43	8	8	5	7	6	3
2018Vergnaud#0647	3817	BCCN#96-49	Cattle	Italy	B. melitensis bv3	49	162	3	6	3	14	1	1	3	3	8	43	8	6	8	8	6	3
2018Vergnaud#0651	3821	BCCN#96-75	Cattle	Italy	B. melitensis bv3	49	87	3	6	3	14	1	1	3	3	7	43	8	6	7	7	7	3
2018Vergnaud#0652	3822	BCCN#96-84	Cattle	Italy	B. melitensis bv3	49	87	3	6	3	14	1	1	3	3	7	43	8	7	4	7	5	3
2018Vergnaud#0654	3824	BCCN#96-86	Cattle	Italy	B. melitensis bv3	49	87	3	6	3	14	1	1	3	3	7	43	8	7	4	7	5	3
2018Vergnaud#0656	3826	BCCN#97-12	Cattle	Italy	B. melitensis bv3	49	162	3	6	3	14	1	1	3	3	8	43	8	9	5	11	5	3
2018Vergnaud#0675	3845	BCCN#99-21	Cattle	Italy	B. melitensis bv3	49	87	3	6	3	14	1	1	3	3	7	43	8	4	6	9	6	3
2018Vergnaud#0677	3847	BCCN#99-27	Cattle	Italy	B. melitensis bv3	49	87	3	6	3	14	1	1	3	3	7	43	8	7	5	6	6	3
2018Vergnaud#0683	3853	BCCN#99-53	Cattle	Italy	B. melitensis bv3	49	87	3	6	3	14	1	1	3	3	7	43	8	11	5	12	5	3
2018Vergnaud#0686	3856	BCCN#99-60	Cattle	Italy	B. melitensis bv3	49	87	3	6	3	14	1	1	3	3	7	43	8	9	5	8	5	3
2018Vergnaud#0687	3857	BCCN#99-61	Cattle	Italy	B. melitensis bv3	49	87	3	6	3	14	1	1	3	3	7	43	8	6	4	7	6	3
2018Vergnaud#0691	3861	BCCN#97-69	Cattle	Italy	B. melitensis bv3	51	96	3	5	3	13	1	1	3	3	7	43	8	5	7	9	8	3
2018Vergnaud#0692	3862	BCCN#99-69	Cattle	Italy	B. melitensis bv3	49	87	3	6	3	14	1	1	3	3	7	43	8	10	5	10	6	3
2018Vergnaud#0746	3916	BCCN#99-59	Cattle	Italy	B. melitensis bv3	49	87	3	6	3	14	1	1	3	3	7	43	8	6	4	7	6	3
2018Vergnaud#0853	4023	BCCN#96-93	Cattle	Italy	B. melitensis bv3	49	87	3	6	3	14	1	1	3	3	7	43	8	6	5	8	6	3
2018Vergnaud#0856	4026	BCCN#99-57	Cattle	Italy	B. melitensis bv3	49	87	3	6	3	14	1	1	3	3	7	43	8	6	4	10	7	3
2018Vergnaud#1090	4260	BCCN#96-96	Cattle	Italy	B. melitensis bv3	49	87	3	6	3	14	1	1	3	3	7	43	8	7	5	6	6	3
2006LeFleche#093	93	BCCN#96-97	Cattle	Italy	B. melitensis bv3	50	86	3	5	3	14	1	1	3	3	7	43	8	7	4	9	8	3
2018Vergnaud#0649	3819	BCCN#96-65	Cattle and Ovine	Italy	B. melitensis bv3	51	96	3	5	3	13	1	1	3	3	7	43	8	5	6	6	6	3
2007Marianelli#002	356	DG1	Human	Italy	B. melitensis bv3	49	162	3	6	3	14	1	1	3	3	8	43	8	4	10	8	6	3
2007Marianelli#003	357	GV2	Human	Italy	B. melitensis bv3	51	96	3	5	3	13	1	1	3	3	7	43	8	5	6	12	9	3
2007Marianelli#004	358	CM10	Human	Italy	B. melitensis bv3	49	87	3	6	3	14	1	1	3	3	7	43	8	6	7	7	5	3
2007Marianelli#005	359	CS13	Human	Italy	B. melitensis bv3	51	96	3	5	3	13	1	1	3	3	7	43	8	5	5	6	8	3
2007Marianelli#006	360	BL9	Human	Italy	B. melitensis bv3	49	87	3	6	3	14	1	1	3	3	7	43	8	6	4	6	7	3
2007Marianelli#007	361	MM14	Human	Italy	B. melitensis bv3	51	96	3	5	3	13	1	1	3	3	7	43	8	6	7	4	6	3
2007Marianelli#008	362	AM12	Human	Italy	B. melitensis bv3	51	91	3	5	3	13	1	1	3	3	8	43	8	4	7	11	9	3
2007Marianelli#009	363	BC6	Human	Italy	B. melitensis bv3	49	87	3	6	3	14	1	1	3	3	7	43	8	7	6	9	7	3
2007Marianelli#010	364	PD11	Human	Italy	B. melitensis bv3	51	96	3	5	3	13	1	1	3	3	7	43	8	5	4	7	8	3
2007Marianelli#011	365	CV5	Human	Italy	B. melitensis bv3	49	87	3	6	3	14	1	1	3	3	7	43	8	8	4	7	9	3
2007Marianelli#012	366	MA5	Human	Italy	B. melitensis bv3	51	96	3	5	3	13	1	1	3	3	7	43	8	5	5	12	9	3
2007Marianelli#013	367	SP4	Human	Italy	B. melitensis bv3	51	91	3	5	3	13	1	1	3	3	8	43	8	4	8	10	5	3
2007Marianelli#014	368	DZ7	Human	Italy	B. melitensis bv3	51	96	3	5	3	13	1	1	3	3	7	43	8	3	5	6	6	3
2007Marianelli#015	369	GA8	Human	Italy	B. melitensis bv3	88	154	3	6	3	13	1	1	3	3	7	43	8	6	4	11	6	3
2007Marianelli#016	370	GR6	Human	Italy	B. melitensis bv3	88	155	3	6	3	13	1	1	3	3	8	43	8	7	4	6	10	3
2007Marianelli#017	371	DN5	Human	Italy	B. melitensis bv3	51	96	3	5	3	13	1	1	3	3	7	43	8	8	6	6	8	3
2007Marianelli#018	372	ST4	Human	Italy	B. melitensis bv3	51	96	3	5	3	13	1	1	3	3	7	43	8	5	5	13	9	3
2013Garofolo_19513	1690	19513	Human	Italy	B. melitensis bv3	43	125	1	5	3	13	3	2	3	2	4	41	8	5	4	3	6	5
2007AlDahouk#093	296	BfR 70	Human	Italy	B. melitensis bv3	49	87	3	6	3	14	1	1	3	3	7	43	8	6	6	7	5	3
2007AlDahouk#097	300	BfR 74	Human	Italy	B. melitensis bv3	49	89	3	6	3	14	1	1	3	3	7	45	8	4	6	5	6	3
2007AlDahouk#104	307	BfR 83	Human	Italy	B. melitensis bv3	51	96	3	5	3	13	1	1	3	3	7	43	8	5	6	7	8	3
2008Marianelli#1	400	PZ2	Human	Italy	B. melitensis bv3	51	96	3	5	3	13	1	1	3	3	7	43	8	6	5	9	7	3
2013Garofolo_6299	1768	6299	Human	Italy	B. melitensis bv3	51	96	3	5	3	13	1	1	3	3	7	43	8	6	3	11	5	3
2013Garofolo_1171	1608	1171	Ovine	Italy	B. melitensis bv3	49	87	3	6	3	14	1	1	3	3	7	43	8	8	7	7	5	3
2013Garofolo_3271	1722	3271	Ovine	Italy	B. melitensis bv3	49	87	3	6	3	14	1	1	3	3	7	43	8	8	7	7	5	3
2013Garofolo_4471	1736	4471	Ovine	Italy	B. melitensis bv3	51	96	3	5	3	13	1	1	3	3	7	43	8	8	6	6	8	3
2013Garofolo_744	1788	744	Ovine	Italy	B. melitensis bv3	107	206	4	6	3	14	2	1	3	3	7	43	8	6	4	4	4	3
2013Garofolo_11842	1631	11842	Ovine	Italy	B. melitensis bv3	88	154	3	6	3	13	1	1	3	3	7	43	8	7	4	7	5	3
2013Garofolo_13517	1650	13517	Ovine	Italy	B. melitensis bv3	51	91	3	5	3	13	1	1	3	3	8	43	8	4	14	9	5	3
2013Garofolo_1164	1605	1164	Ovine	Italy	B. melitensis bv3	49	87	3	6	3	14	1	1	3	3	7	43	8	9	7	7	5	3
2013Garofolo_18942	1684	18942	Ovine	Italy	B. melitensis bv3	49	87	3	6	3	14	1	1	3	3	7	43	8	9	7	8	5	3
2013Garofolo_12841	1645	12841	Ovine	Italy	B. melitensis bv3	49	87	3	6	3	14	1	1	3	3	7	43	8	4	6	11	7	3
2013Garofolo_11825	1628	11825	Ovine	Italy	B. melitensis bv3	51	96	3	5	3	13	1	1	3	3	7	43	8	7	7	6	8	3
2013Garofolo_11826	1629	11826	Ovine	Italy	B. melitensis bv3	51	96	3	5	3	13	1	1	3	3	7	43	8	7	7	6	8	3
2013Garofolo_4474	1737	4474	Ovine	Italy	B. melitensis bv3	51	96	3	5	3	13	1	1	3	3	7	43	8	8	6	6	8	3
2013Garofolo_13535	1651	13535	Ovine	Italy	B. melitensis bv3	49	87	3	6	3	14	1	1	3	3	7	43	8	6	4	8	11	3
2013Garofolo_19428	1687	19428	Ovine	Italy	B. melitensis bv3	49	87	3	6	3	14	1	1	3	3	7	43	8	6	4	8	11	3
2013Garofolo_2299	1712	2299	Ovine	Italy	B. melitensis bv3	49	87	3	6	3	14	1	1	3	3	7	43	8	8	6	9	8	3
2013Garofolo_6837	1772	6837	Ovine	Italy	B. melitensis bv3	51	96	3	5	3	13	1	1	3	3	7	43	8	7	9	6	11	3
2013Garofolo_12372	1639	12372	Ovine	Italy	B. melitensis bv3	49	87	3	6	3	14	1	1	3	3	7	43	8	4	6	11	8	3
2013Garofolo_17475	1679	17475	Ovine	Italy	B. melitensis bv3	49	87	3	6	3	14	1	1	3	3	7	43	8	4	6	11	8	3
2013Garofolo_9065	1803	9065	Ovine	Italy	B. melitensis bv3	49	87	3	6	3	14	1	1	3	3	7	43	8	4	6	11	8	3
2013Garofolo_13553	1661	13553	Ovine	Italy	B. melitensis bv3	49	162	3	6	3	14	1	1	3	3	8	43	8	7	7	7	5	3
2013Garofolo_6840	1775	6840	Ovine	Italy	B. melitensis bv3	49	87	3	6	3	14	1	1	3	3	7	43	8	6	8	16	2	3
2013Garofolo_11798	1617	11798	Ovine	Italy	B. melitensis bv3	49	87	3	6	3	14	1	1	3	3	7	43	8	7	5	8	6	3
2013Garofolo_4497	1746	4497	Ovine	Italy	B. melitensis bv3	49	87	3	6	3	14	1	1	3	3	7	43	8	7	5	9	6	3
2013Garofolo_4500	1748	4500	Ovine	Italy	B. melitensis bv3	49	87	3	6	3	14	1	1	3	3	7	43	8	5	5	8	6	3
2013Garofolo_12849	1648	12849	Ovine	Italy	B. melitensis bv3	49	87	3	6	3	14	1	1	3	3	7	43	8	4	6	11	8	3
2013Garofolo_13543	1655	13543	Ovine	Italy	B. melitensis bv3	49	87	3	6	3	14	1	1	3	3	7	43	8	6	6	9	5	3
2013Garofolo_13540	1653	13540	Ovine	Italy	B. melitensis bv3	88	155	3	6	3	13	1	1	3	3	8	43	8	5	5	12	12	3
2013Garofolo_11844	1632	11844	Ovine	Italy	B. melitensis bv3	51	91	3	5	3	13	1	1	3	3	8	43	8	6	6	9	5	3
2013Garofolo_4480	1740	4480	Ovine	Italy	B. melitensis bv3	51	91	3	5	3	13	1	1	3	3	8	43	8	7	6	10	5	3
2013Garofolo_1994	1692	1994	Ovine	Italy	B. melitensis bv3	51	96	3	5	3	13	1	1	3	3	7	43	8	6	3	11	5	3
2013Garofolo_22840	1710	22840	Ovine	Italy	B. melitensis bv3	51	96	3	5	3	13	1	1	3	3	7	43	8	5	3	11	5	3
2013Garofolo_2461	1713	2461	Ovine	Italy	B. melitensis bv3	51	96	3	5	3	13	1	1	3	3	7	43	8	6	3	11	5	3
2013Garofolo_4479	1739	4479	Ovine	Italy	B. melitensis bv3	51	96	3	5	3	13	1	1	3	3	7	43	8	8	6	6	8	3
2013Garofolo_11791	1613	11791	Ovine	Italy	B. melitensis bv3	106	204	3	7	3	14	1	1	3	3	7	43	8	5	4	16	7	3
2013Garofolo_4467	1735	4467	Ovine	Italy	B. melitensis bv3	51	212	3	5	3	13	1	1	3	3	7	41	8	8	6	6	8	3
2013Garofolo_4478	1738	4478	Ovine	Italy	B. melitensis bv3	51	96	3	5	3	13	1	1	3	3	7	43	8	8	6	6	8	3
2013Garofolo_21687	1706	21687	Ovine	Italy	B. melitensis bv3	49	203	3	6	3	14	1	1	3	3	6	43	8	6	7	15	8	3
2013Garofolo_4486	1742	4486	Ovine	Italy	B. melitensis bv3	51	96	3	5	3	13	1	1	3	3	7	43	8	8	6	6	8	3
2013Garofolo_4484	1741	4484	Ovine	Italy	B. melitensis bv3	88	155	3	6	3	13	1	1	3	3	8	43	8	9	4	7	8	3
2013Garofolo_6059	1763	6059	Ovine	Italy	B. melitensis bv3	110	205	2	5	3	13	1	1	3	3	7	43	8	6	5	8	6	3
2013Garofolo_15078	1670	15078	Ovine	Italy	B. melitensis bv3	51	96	3	5	3	13	1	1	3	3	7	43	8	7	9	6	11	3
2013Garofolo_6838	1773	6838	Ovine	Italy	B. melitensis bv3	51	96	3	5	3	13	1	1	3	3	7	43	8	7	9	6	11	3
2013Garofolo_4498	1747	4498	Ovine	Italy	B. melitensis bv3	51	91	3	5	3	13	1	1	3	3	8	43	8	7	6	12	4	3
2013Garofolo_12373	1640	12373	Ovine	Italy	B. melitensis bv3	49	87	3	6	3	14	1	1	3	3	7	43	8	4	6	11	8	3
2013Garofolo_6061	1765	6061	Ovine	Italy	B. melitensis bv3	49	87	3	6	3	14	1	1	3	3	7	43	8	4	6	11	8	3
2013Garofolo_15082	1672	15082	Ovine	Italy	B. melitensis bv3	51	96	3	5	3	13	1	1	3	3	7	43	8	9	8	6	11	3
2013Garofolo_6057	1761	6057	Ovine	Italy	B. melitensis bv3	110	205	2	5	3	13	1	1	3	3	7	43	8	6	5	8	6	3
2013Garofolo_20020	1696	20020	Ovine	Italy	B. melitensis bv3	110	205	2	5	3	13	1	1	3	3	7	43	8	6	5	8	6	3
2013Garofolo_11815	1626	11815	Ovine	Italy	B. melitensis bv3	88	155	3	6	3	13	1	1	3	3	8	43	8	6	4	9	8	3
2013Garofolo_13548	1658	13548	Ovine	Italy	B. melitensis bv3	51	91	3	5	3	13	1	1	3	3	8	43	8	5	7	14	7	3
2013Garofolo_4491	1744	4491	Ovine	Italy	B. melitensis bv3	51	91	3	5	3	13	1	1	3	3	8	43	8	6	8	13	5	3
2013Garofolo_6839	1774	6839	Ovine	Italy	B. melitensis bv3	51	96	3	5	3	13	1	1	3	3	7	43	8	7	9	6	9	3
2013Garofolo_6844	1777	6844	Ovine	Italy	B. melitensis bv3	51	96	3	5	3	13	1	1	3	3	7	43	8	9	8	7	10	3
2013Garofolo_11789	1612	11789	Ovine	Italy	B. melitensis bv3	51	207	3	5	3	13	1	1	3	3	6	43	8	6	9	11	5	3
2013Garofolo_11821	1627	11821	Ovine	Italy	B. melitensis bv3	88	155	3	6	3	13	1	1	3	3	8	43	8	6	4	9	8	3
2013Garofolo_11814	1625	11814	Ovine	Italy	B. melitensis bv3	51	91	3	5	3	13	1	1	3	3	8	43	8	7	6	10	5	3
2013Garofolo_4496	1745	4496	Ovine	Italy	B. melitensis bv3	88	155	3	6	3	13	1	1	3	3	8	43	8	6	4	9	9	3
2018Vergnaud#0415	3585	BCCN#95-32	Ovine	Italy	B. melitensis bv3	49	306	3	6	3	14	1	1	3	3	7	36	8	8	5	7	6	3
2018Vergnaud#0423	3593	BCCN#97-62	Ovine	Italy	B. melitensis bv3	49	87	3	6	3	14	1	1	3	3	7	43	8	6	4	4	7	3
2018Vergnaud#0435	3605	BCCN#97-36	Ovine	Italy	B. melitensis bv3	51	96	3	5	3	13	1	1	3	3	7	43	8	6	4	7	6	3
2018Vergnaud#0436	3606	BCCN#97-37	Ovine	Italy	B. melitensis bv3	49	87	3	6	3	14	1	1	3	3	7	43	8	5	6	13	7	5
2018Vergnaud#0648	3818	BCCN#96-64	Ovine	Italy	B. melitensis bv3	51	96	3	5	3	13	1	1	3	3	7	43	8	6	4	8	6	3
2018Vergnaud#0650	3820	BCCN#96-74	Ovine	Italy	B. melitensis bv3	49	162	3	6	3	14	1	1	3	3	8	43	8	7	7	10	7	3
2018Vergnaud#0653	3823	BCCN#96-85	Ovine	Italy	B. melitensis bv3	49	87	3	6	3	14	1	1	3	3	7	43	8	5	6	10	6	3
2018Vergnaud#0655	3825	BCCN#96-87	Ovine	Italy	B. melitensis bv3	88	154	3	6	3	13	1	1	3	3	7	43	8	6	4	10	6	3
2018Vergnaud#0657	3827	BCCN#97-15	Ovine	Italy	B. melitensis bv3	49	87	3	6	3	14	1	1	3	3	7	43	8	9	6	7	5	3
2018Vergnaud#0658	3828	BCCN#97-17	Ovine	Italy	B. melitensis bv3	49	87	3	6	3	14	1	1	3	3	7	43	8	6	9	11	6	3
2018Vergnaud#0660	3830	BCCN#97-20	Ovine	Italy	B. melitensis bv3	49	87	3	6	3	14	1	1	3	3	7	43	8	10	6	13	5	3
2018Vergnaud#0661	3831	BCCN#97-33	Ovine	Italy	B. melitensis bv3	49	162	3	6	3	14	1	1	3	3	8	43	8	7	7	11	8	3
2018Vergnaud#0663	3833	BCCN#97-64	Ovine	Italy	B. melitensis bv3	49	87	3	6	3	14	1	1	3	3	7	43	8	5	9	5	5	3
2018Vergnaud#0664	3834	BCCN#97-70	Ovine	Italy	B. melitensis bv3	49	87	3	6	3	14	1	1	3	3	7	43	8	6	6	4	7	3
2018Vergnaud#0673	3843	BCCN#99-10	Ovine	Italy	B. melitensis bv3	49	162	3	6	3	14	1	1	3	3	8	43	8	4	4	5	8	3
2018Vergnaud#0674	3844	BCCN#99-20	Ovine	Italy	B. melitensis bv3	51	96	3	5	3	13	1	1	3	3	7	43	8	6	5	4	5	3
2018Vergnaud#0676	3846	BCCN#99-26	Ovine	Italy	B. melitensis bv3	49	87	3	6	3	14	1	1	3	3	7	43	8	7	5	6	6	3
2018Vergnaud#0678	3848	BCCN#99-35	Ovine	Italy	B. melitensis bv3	49	87	3	6	3	14	1	1	3	3	7	43	8	6	4	11	8	3
2018Vergnaud#0680	3850	BCCN#99-38	Ovine	Italy	B. melitensis bv3	49	87	3	6	3	14	1	1	3	3	7	43	8	9	11	7	8	3
2018Vergnaud#0682	3852	BCCN#99-52	Ovine	Italy	B. melitensis bv3	51	91	3	5	3	13	1	1	3	3	8	43	8	6	8	8	5	3
2018Vergnaud#0684	3854	BCCN#99-54	Ovine	Italy	B. melitensis bv3	49	87	3	6	3	14	1	1	3	3	7	43	8	6	4	10	7	3
2018Vergnaud#0685	3855	BCCN#99-6	Ovine	Italy	B. melitensis bv3	49	87	3	6	3	14	1	1	3	3	7	43	8	6	4	11	6	3
2018Vergnaud#0688	3858	BCCN#99-62	Ovine	Italy	B. melitensis bv3	51	96	3	5	3	13	1	1	3	3	7	43	8	6	5	5	5	3
2018Vergnaud#0689	3859	BCCN#99-67	Ovine	Italy	B. melitensis bv3	49	87	3	6	3	14	1	1	3	3	7	43	8	6	5	11	8	3
2018Vergnaud#0690	3860	BCCN#99-68	Ovine	Italy	B. melitensis bv3	49	162	3	6	3	14	1	1	3	3	8	43	8	5	7	9	7	3
2018Vergnaud#0693	3863	BCCN#99-8	Ovine	Italy	B. melitensis bv3	49	87	3	6	3	14	1	1	3	3	7	43	8	6	4	11	6	3
2018Vergnaud#0696	3866	BCCN#99-9	Ovine	Italy	B. melitensis bv3	49	87	3	6	3	14	1	1	3	3	7	43	8	5	4	12	6	3
2018Vergnaud#0725	3895	BCCN#99-79	Ovine	Italy	B. melitensis bv3	49	87	3	6	3	14	1	1	3	3	7	43	8	5	4	7	6	3
2018Vergnaud#0849	4019	BCCN#96-55	Ovine	Italy	B. melitensis bv3	49	87	3	6	3	14	1	1	3	3	7	43	8	5	6	8	8	3
2018Vergnaud#0850	4020	BCCN#96-58	Ovine	Italy	B. melitensis bv3	49	87	3	6	3	14	1	1	3	3	7	43	8	6	6	12	2	3
2018Vergnaud#0854	4024	BCCN#96-94	Ovine	Italy	B. melitensis bv3	49	87	3	6	3	14	1	1	3	3	7	43	8	6	5	10	6	3
2018Vergnaud#0857	4027	BCCN#99-58	Ovine	Italy	B. melitensis bv3	49	87	3	6	3	14	1	1	3	3	7	43	8	6	4	6	6	3
2018Vergnaud#0981	4151	BCCN#97-91	Ovine	Italy	B. melitensis bv3	49	162	3	6	3	14	1	1	3	3	8	43	8	6	6	7	6	3
2018Vergnaud#0984	4154	BCCN#99-12	Ovine	Italy	B. melitensis bv3	49	87	3	6	3	14	1	1	3	3	7	43	8	5	4	9	4	3
2018Vergnaud#0985	4155	BCCN#99-13	Ovine	Italy	B. melitensis bv3	49	87	3	6	3	14	1	1	3	3	7	43	8	4	5	4	6	3
2018Vergnaud#1016	4186	BCCN#96-91	Ovine	Italy	B. melitensis bv3	49	87	3	6	3	14	1	1	3	3	7	43	8	5	4	10	6	3
2018Vergnaud#1017	4187	BCCN#96-92	Ovine	Italy	B. melitensis bv3	49	162	3	6	3	14	1	1	3	3	8	43	8	7	7	10	7	3
2018Vergnaud#1019	4189	BCCN#99-63	Ovine	Italy	B. melitensis bv3	51	91	3	5	3	13	1	1	3	3	8	43	8	7	7	11	5	3
2018Vergnaud#1020	4190	BCCN#99-64	Ovine	Italy	B. melitensis bv3	49	87	3	6	3	14	1	1	3	3	7	43	8	9	5	6	3	3
2018Vergnaud#1046	4216	BCCN#97-92	Ovine	Italy	B. melitensis bv3	50	86	3	5	3	14	1	1	3	3	7	43	8	6	5	5	6	3
2018Vergnaud#1088	4258	BCCN#96-50	Ovine	Italy	B. melitensis bv3	50	86	3	5	3	14	1	1	3	3	7	43	8	6	5	6	6	3
2018Vergnaud#1089	4259	BCCN#96-52	Ovine	Italy	B. melitensis bv3	49	87	3	6	3	14	1	1	3	3	7	43	8	8	5	11	5	3
2018Vergnaud#1096	4266	BCCN#99-5	Ovine	Italy	B. melitensis bv3	49	87	3	6	3	14	1	1	3	3	7	43	8	10	5	11	5	3
2018Vergnaud#1097	4267	BCCN#99-50	Ovine	Italy	B. melitensis bv3	49	87	3	6	3	14	1	1	3	3	7	43	8	6	6	10	7	3
2018Vergnaud#1098	4268	BCCN#99-65	Ovine	Italy	B. melitensis bv3	51	96	3	5	3	13	1	1	3	3	7	43	8	5	6	3	5	3
2018Vergnaud#1099	4269	BCCN#99-66	Ovine	Italy	B. melitensis bv3	51	91	3	5	3	13	1	1	3	3	8	43	8	7	5	3	5	3
2018Vergnaud#1100	4270	BCCN#99-7	Ovine	Italy	B. melitensis bv3	49	87	3	6	3	14	1	1	3	3	7	43	8	10	5	11	5	3
2018Vergnaud#1209	4379	BCCN#96-72	Ovine	Italy	B. melitensis bv3	51	96	3	5	3	13	1	1	3	3	7	43	8	6	6	11	6	3
2018Vergnaud#1210	4380	BCCN#96-73	Ovine	Italy	B. melitensis bv3	51	96	3	5	3	13	1	1	3	3	7	43	8	6	6	11	6	3
2018Vergnaud#1211	4381	BCCN#97-76	Ovine	Italy	B. melitensis bv3	49	162	3	6	3	14	1	1	3	3	8	43	8	7	7	10	7	3
2018Vergnaud#1212	4382	BCCN#97-77	Ovine	Italy	B. melitensis bv3	50	86	3	5	3	14	1	1	3	3	7	43	8	6	5	5	6	3
2018Vergnaud#1213	4383	BCCN#97-86	Ovine	Italy	B. melitensis bv3	49	162	3	6	3	14	1	1	3	3	8	43	8	9	6	11	7	3
2018Vergnaud#1214	4384	BCCN#97-89	Ovine	Italy	B. melitensis bv3	49	87	3	6	3	14	1	1	3	3	7	43	8	6	4	6	7	3
2018Vergnaud#1215	4385	BCCN#99-46	Ovine	Italy	B. melitensis bv3	49	87	3	6	3	14	1	1	3	3	7	43	8	6	6	4	8	3
2018Vergnaud#1216	4386	BCCN#99-47	Ovine	Italy	B. melitensis bv3	49	87	3	6	3	14	1	1	3	3	7	43	8	6	4	11	6	3
2018Vergnaud#1217	4387	BCCN#99-48	Ovine	Italy	B. melitensis bv3	49	87	3	6	3	14	1	1	3	3	7	43	8	4	6	12	8	3
2018Vergnaud#1244	4414	BCCN#96-53	Ovine	Italy	B. melitensis bv3	49	87	3	6	3	14	1	1	3	3	7	43	8	6	6	6	6	3
2018Vergnaud#1245	4415	BCCN#96-54	Ovine	Italy	B. melitensis bv3	49	87	3	6	3	14	1	1	3	3	7	43	8	6	4	5	7	3
2018Vergnaud#1246	4416	BCCN#97-22	Ovine	Italy	B. melitensis bv3	49	87	3	6	3	14	1	1	3	3	7	43	8	6	4	10	6	3
2018Vergnaud#1247	4417	BCCN#97-23	Ovine	Italy	B. melitensis bv3	49	87	3	6	3	14	1	1	3	3	7	43	8	6	4	10	6	3
2018Vergnaud#1248	4418	BCCN#97-24	Ovine	Italy	B. melitensis bv3	49	87	3	6	3	14	1	1	3	3	7	43	8	10	6	13	5	3
2018Vergnaud#1249	4419	BCCN#97-82	Ovine	Italy	B. melitensis bv3	49	162	3	6	3	14	1	1	3	3	8	43	8	6	7	13	8	3
2018Vergnaud#1250	4420	BCCN#97-83	Ovine	Italy	B. melitensis bv3	49	162	3	6	3	14	1	1	3	3	8	43	8	6	7	13	12	3
2018Vergnaud#1251	4421	BCCN#99-71	Ovine	Italy	B. melitensis bv3	51	96	3	5	3	13	1	1	3	3	7	43	8	6	6	5	8	3
2018Vergnaud#1252	4422	BCCN#99-72	Ovine	Italy	B. melitensis bv3	49	87	3	6	3	14	1	1	3	3	7	43	8	5	4	7	6	3
2018Vergnaud#1255	4425	BCCN#97-81	Ovine	Italy	B. melitensis bv3	49	162	3	6	3	14	1	1	3	3	8	43	8	6	7	13	8	3
2018Vergnaud#1256	4426	BCCN#97-84	Ovine	Italy	B. melitensis bv3	49	162	3	6	3	14	1	1	3	3	8	43	8	9	6	11	7	3
2018Vergnaud#1284	4454	BCCN#97-31	Ovine	Italy	B. melitensis bv3	49	87	3	6	3	14	1	1	3	3	7	43	8	7	6	10	7	3
2018Vergnaud#1285	4455	BCCN#97-32	Ovine	Italy	B. melitensis bv3	49	87	3	6	3	14	1	1	3	3	7	43	8	8	6	8	4	3
2018Vergnaud#1286	4456	BCCN#97-66	Ovine	Italy	B. melitensis bv3	49	87	3	6	3	14	1	1	3	3	7	43	8	5	4	6	5	3
2018Vergnaud#1287	4457	BCCN#97-67	Ovine	Italy	B. melitensis bv3	49	162	3	6	3	14	1	1	3	3	8	43	8	6	4	7	12	3
2018Vergnaud#1288	4458	BCCN#97-71	Ovine	Italy	B. melitensis bv3	49	87	3	6	3	14	1	1	3	3	7	43	8	6	6	4	7	3
2018Vergnaud#1289	4459	BCCN#97-74	Ovine	Italy	B. melitensis bv3	49	87	3	6	3	14	1	1	3	3	7	43	8	10	6	13	5	3
2018Vergnaud#1290	4460	BCCN#97-65	Ovine	Italy	B. melitensis bv3	49	87	3	6	3	14	1	1	3	3	7	43	8	7	6	13	6	3
2018Vergnaud#1291	4461	BCCN#97-72	Ovine	Italy	B. melitensis bv3	51	91	3	5	3	13	1	1	3	3	8	43	8	8	5	11	7	3
2018Vergnaud#1396	4566	BCCN#96-66	Ovine	Italy	B. melitensis bv3	51	96	3	5	3	13	1	1	3	3	7	43	8	5	4	9	6	3
2018Vergnaud#1397	4567	BCCN#96-67	Ovine	Italy	B. melitensis bv3	51	96	3	5	3	13	1	1	3	3	7	43	8	5	6	6	8	3
2018Vergnaud#1398	4568	BCCN#97-79	Ovine	Italy	B. melitensis bv3	49	162	3	6	3	14	1	1	3	3	8	43	8	7	6	3	7	3
2018Vergnaud#1400	4570	BCCN#99-45	Ovine	Italy	B. melitensis bv3	49	87	3	6	3	14	1	1	3	3	7	43	8	6	6	4	7	3
2018Vergnaud#1401	4571	BCCN#99-76	Ovine	Italy	B. melitensis bv3	51	91	3	5	3	13	1	1	3	3	8	43	8	4	4	3	10	3
2018Vergnaud#1404	4574	BCCN#97-78	Ovine	Italy	B. melitensis bv3	49	87	3	6	3	14	1	1	3	3	7	43	8	10	6	13	5	3
2006LeFleche#088	88	BCCN#95-30	Ovine	Italy	B. melitensis bv3	49	89	3	6	3	14	1	1	3	3	7	45	8	7	4	6	6	3
2006LeFleche#092	92	BCCN#96-56	Ovine	Italy	B. melitensis bv3	49	87	3	6	3	14	1	1	3	3	7	43	8	7	6	8	4	3
2013Garofolo_13537	1652	13537	Ovine	Italy	B. melitensis bv3	49	87	3	6	3	14	1	1	3	3	7	43	8	6	4	6	7	3
2013Garofolo_7556	1789	7556	Ovine	Italy	B. melitensis bv3	49	87	3	6	3	14	1	1	3	3	7	43	8	10	4	11	6	3
2015Shevtsov#162	2363	11210	Dog	Kazakhstan	B. melitensis bv3	42	116	1	5	3	13	2	2	3	2	4	41	8	5	4	3	5	5
2007AlDahouk#103	306	BfR 82	Human	Kazakhstan	B. melitensis bv3	42	116	1	5	3	13	2	2	3	2	4	41	8	4	4	3	6	5
2015Shevtsov#221	2422	208	Ovine	Kazakhstan	B. melitensis bv3	42	116	1	5	3	13	2	2	3	2	4	41	8	4	4	3	6	7
2011Kilic#034	1147	BRU-S034	Human	Turkey	B. melitensis bv3	42	116	1	5	3	13	2	2	3	2	4	41	8	4	6	3	6	7
2011Kilic#045	1158	BRU-S045	Human	Turkey	B. melitensis bv3	43	125	1	5	3	13	3	2	3	2	4	41	8	6	4	3	4	5
2011Kilic#046	1159	BRU-S046	Human	Turkey	B. melitensis bv3	43	125	1	5	3	13	3	2	3	2	4	41	8	6	4	3	4	4
2011Kilic#047	1160	BRU-S047	Human	Turkey	B. melitensis bv3	43	125	1	5	3	13	3	2	3	2	4	41	8	5	4	3	4	7
2011Kilic#098	1211	BRU-S098	Human	Turkey	B. melitensis bv3	44	109	1	4	3	13	3	2	3	2	4	46	8	4	4	3	5	4
2011Kilic#099	1212	BRU-S099	Human	Turkey	B. melitensis bv3	43	125	1	5	3	13	3	2	3	2	4	41	8	5	4	3	6	4
2011Kilic#100	1213	BRU-S100	Human	Turkey	B. melitensis bv3	43	121	1	5	3	13	3	2	3	2	4	36	8	7	4	3	8	8
2011Kilic#101	1214	BRU-S101	Human	Turkey	B. melitensis bv3	43	106	1	5	3	13	3	2	3	2	5	41	8	8	4	3	8	5
2011Kilic#102	1215	BRU-S102	Human	Turkey	B. melitensis bv3	42	116	1	5	3	13	2	2	3	2	4	41	8	4	7	3	5	5
2011Kilic#103	1216	BRU-S103	Human	Turkey	B. melitensis bv3	43	125	1	5	3	13	3	2	3	2	4	41	8	6	4	3	6	7
2011Kilic#049	1162	BRU-S049	Human	Turkey	B. melitensis bv3	43	125	1	5	3	13	3	2	3	2	4	41	8	5	4	3	8	6
2011Kilic#040	1153	BRU-S040	Human	Turkey	B. melitensis bv3	43	125	1	5	3	13	3	2	3	2	4	41	8	8	4	3	4	4
2011Kilic#042	1155	BRU-S042	Human	Turkey	B. melitensis bv3	43	125	1	5	3	13	3	2	3	2	4	41	8	5	4	3	4	4
2011Kilic#044	1157	BRU-S044	Human	Turkey	B. melitensis bv3	83	100	1	5	3	14	2	2	3	2	5	41	8	5	6	3	5	6
2011Kilic#060	1173	BRU-S060	Human	Turkey	B. melitensis bv3	43	125	1	5	3	13	3	2	3	2	4	41	8	6	4	3	7	4
2011Kilic#061	1174	BRU-S061	Human	Turkey	B. melitensis bv3	42	116	1	5	3	13	2	2	3	2	4	41	8	7	7	3	5	5
2011Kilic#062	1175	BRU-S062	Human	Turkey	B. melitensis bv3	43	125	1	5	3	13	3	2	3	2	4	41	8	7	4	3	5	4
2011Kilic#063	1176	BRU-S063	Human	Turkey	B. melitensis bv3	42	116	1	5	3	13	2	2	3	2	4	41	8	5	6	3	5	5
2011Kilic#064	1177	BRU-S064	Human	Turkey	B. melitensis bv3	42	116	1	5	3	13	2	2	3	2	4	41	8	7	6	3	5	5
2011Kilic#065	1178	BRU-S065	Human	Turkey	B. melitensis bv3	42	116	1	5	3	13	2	2	3	2	4	41	8	7	6	3	7	6
2011Kilic#066	1179	BRU-S066	Human	Turkey	B. melitensis bv3	42	116	1	5	3	13	2	2	3	2	4	41	8	6	6	3	6	5
2011Kilic#067	1180	BRU-S067	Human	Turkey	B. melitensis bv3	42	116	1	5	3	13	2	2	3	2	4	41	8	7	6	3	6	5
2011Kilic#068	1181	BRU-S068	Human	Turkey	B. melitensis bv3	63	111	1	5	3	13	2	3	3	2	4	41	8	6	12	3	5	5
2011Kilic#069	1182	BRU-S069	Human	Turkey	B. melitensis bv3	42	116	1	5	3	13	2	2	3	2	4	41	8	7	6	4	5	6
2011Kilic#070	1183	BRU-S070	Human	Turkey	B. melitensis bv3	43	125	1	5	3	13	3	2	3	2	4	41	8	4	4	9	5	3
2011Kilic#071	1184	BRU-S071	Human	Turkey	B. melitensis bv3	61	103	1	5	3	14	3	2	3	2	5	36	8	7	4	3	5	6
2011Kilic#072	1185	BRU-S072	Human	Turkey	B. melitensis bv3	42	116	1	5	3	13	2	2	3	2	4	41	8	5	6	3	5	5
2011Kilic#073	1186	BRU-S073	Human	Turkey	B. melitensis bv3	42	116	1	5	3	13	2	2	3	2	4	41	8	6	6	3	8	5
2011Kilic#074	1187	BRU-S074	Human	Turkey	B. melitensis bv3	42	116	1	5	3	13	2	2	3	2	4	41	8	6	12	3	5	5
2011Kilic#075	1188	BRU-S075	Human	Turkey	B. melitensis bv3	42	116	1	5	3	13	2	2	3	2	4	41	8	6	6	3	6	5
2011Kilic#076	1189	BRU-S076	Human	Turkey	B. melitensis bv3	42	116	1	5	3	13	2	2	3	2	4	41	8	7	7	3	5	5
2011Kilic#077	1190	BRU-S077	Human	Turkey	B. melitensis bv3	42	116	1	5	3	13	2	2	3	2	4	41	8	6	12	3	5	5
2011Kilic#078	1191	BRU-S078	Human	Turkey	B. melitensis bv3	42	116	1	5	3	13	2	2	3	2	4	41	8	6	6	3	6	5
2011Kilic#079	1192	BRU-S079	Human	Turkey	B. melitensis bv3	42	116	1	5	3	13	2	2	3	2	4	41	8	7	6	3	7	6
2011Kilic#080	1193	BRU-S080	Human	Turkey	B. melitensis bv3	42	116	1	5	3	13	2	2	3	2	4	41	8	7	6	3	6	6
2011Kilic#081	1194	BRU-S081	Human	Turkey	B. melitensis bv3	42	116	1	5	3	13	2	2	3	2	4	41	8	7	6	3	6	6
2011Kilic#082	1195	BRU-S082	Human	Turkey	B. melitensis bv3	42	116	1	5	3	13	2	2	3	2	4	41	8	8	6	3	7	6
2011Kilic#083	1196	BRU-S083	Human	Turkey	B. melitensis bv3	42	116	1	5	3	13	2	2	3	2	4	41	8	7	6	3	6	4
2011Kilic#050	1163	BRU-S050	Human	Turkey	B. melitensis bv3	43	125	1	5	3	13	3	2	3	2	4	41	8	5	4	3	5	5
2011Kilic#051	1164	BRU-S051	Human	Turkey	B. melitensis bv3	43	104	1	5	3	13	3	2	3	2	5	36	8	9	4	3	5	5
2011Kilic#052	1165	BRU-S052	Human	Turkey	B. melitensis bv3	43	104	1	5	3	13	3	2	3	2	5	36	8	5	4	3	7	6
2011Kilic#053	1166	BRU-S053	Human	Turkey	B. melitensis bv3	43	104	1	5	3	13	3	2	3	2	5	36	8	9	4	3	5	5
2011Kilic#054	1167	BRU-S054	Human	Turkey	B. melitensis bv3	43	125	1	5	3	13	3	2	3	2	4	41	8	4	4	3	4	5
2011Kilic#055	1168	BRU-S055	Human	Turkey	B. melitensis bv3	43	104	1	5	3	13	3	2	3	2	5	36	8	5	4	3	4	8
2011Kilic#056	1169	BRU-S056	Human	Turkey	B. melitensis bv3	43	125	1	5	3	13	3	2	3	2	4	41	8	8	4	3	6	6
2011Kilic#057	1170	BRU-S057	Human	Turkey	B. melitensis bv3	43	125	1	5	3	13	3	2	3	2	4	41	8	8	4	3	5	4
2011Kilic#058	1171	BRU-S058	Human	Turkey	B. melitensis bv3	43	125	1	5	3	13	3	2	3	2	4	41	8	5	4	3	6	7
2011Kilic#059	1172	BRU-S059	Human	Turkey	B. melitensis bv3	43	125	1	5	3	13	3	2	3	2	4	41	8	5	4	3	6	7
2018Vergnaud#0392	3562	BCCN#83-35	Human	Turkey	B. melitensis bv3	42	116	1	5	3	13	2	2	3	2	4	41	8	7	6	3	5	5
2011Kilic#014	1127	BRU-S014	Human	Turkey	B. melitensis bv3	42	116	1	5	3	13	2	2	3	2	4	41	8	8	7	3	6	5
2011Kilic#015	1128	BRU-S015	Human	Turkey	B. melitensis bv3	43	125	1	5	3	13	3	2	3	2	4	41	8	7	4	3	7	5
2011Kilic#016	1129	BRU-S016	Human	Turkey	B. melitensis bv3	43	125	1	5	3	13	3	2	3	2	4	41	8	7	4	3	7	5
2011Kilic#017	1130	BRU-S017	Human	Turkey	B. melitensis bv3	43	125	1	5	3	13	3	2	3	2	4	41	8	4	4	3	7	4
2011Kilic#039	1152	BRU-S039	Human	Turkey	B. melitensis bv3	43	125	1	5	3	13	3	2	3	2	4	41	8	5	4	3	4	5
2011Kilic#085	1198	BRU-S085	Human	Turkey	B. melitensis bv3	43	125	1	5	3	13	3	2	3	2	4	41	8	5	4	3	6	7
2011Kilic#022	1135	BRU-S022	Human	Turkey	B. melitensis bv3	43	125	1	5	3	13	3	2	3	2	4	41	8	4	4	3	4	4
2011Kilic#031	1144	BRU-S031	Human	Turkey	B. melitensis bv3	43	125	1	5	3	13	3	2	3	2	4	41	8	8	4	3	5	7
2011Kilic#036	1149	BRU-S036	Human	Turkey	B. melitensis bv3	43	106	1	5	3	13	3	2	3	2	5	41	8	4	4	3	4	4
2011Kilic#087	1200	BRU-S087	Human	Turkey	B. melitensis bv3	61	103	1	5	3	14	3	2	3	2	5	36	8	7	4	3	7	6
2011Kilic#091	1204	BRU-S091	Human	Turkey	B. melitensis bv3	62	114	1	3	3	13	2	2	3	2	4	41	8	5	5	3	5	4
2011Kilic#030	1143	BRU-S030	Human	Turkey	B. melitensis bv3	43	125	1	5	3	13	3	2	3	2	4	41	8	6	4	3	4	4
2011Kilic#038	1151	BRU-S038	Human	Turkey	B. melitensis bv3	43	125	1	5	3	13	3	2	3	2	4	41	8	5	4	3	4	4
2011Kilic#043	1156	BRU-S043	Human	Turkey	B. melitensis bv3	43	125	1	5	3	13	3	2	3	2	4	41	8	5	4	3	4	4
2011Kilic#106	1219	BRU-S106	Human	Turkey	B. melitensis bv3	43	125	1	5	3	13	3	2	3	2	4	41	8	5	4	3	5	6
2011Kilic#107	1220	BRU-S107	Human	Turkey	B. melitensis bv3	43	125	1	5	3	13	3	2	3	2	4	41	8	6	4	3	5	8
2011Kilic#108	1221	BRU-S108	Human	Turkey	B. melitensis bv3	43	125	1	5	3	13	3	2	3	2	4	41	8	5	4	3	8	7
2011Kilic#109	1222	BRU-S109	Human	Turkey	B. melitensis bv3	43	125	1	5	3	13	3	2	3	2	4	41	8	5	4	3	5	6
2011Kilic#110	1223	BRU-S110	Human	Turkey	B. melitensis bv3	43	125	1	5	3	13	3	2	3	2	4	41	8	8	4	3	7	7
2011Kilic#111	1224	BRU-S111	Human	Turkey	B. melitensis bv3	84	113	1	5	3	13	1	2	3	2	4	41	8	4	4	3	7	3
2011Kilic#112	1225	BRU-S112	Human	Turkey	B. melitensis bv3	43	125	1	5	3	13	3	2	3	2	4	41	8	4	4	3	5	6
2011Kilic#113	1226	BRU-S113	Human	Turkey	B. melitensis bv3	43	125	1	5	3	13	3	2	3	2	4	41	8	4	4	3	4	4
2011Kilic#114	1227	BRU-S114	Human	Turkey	B. melitensis bv3	43	125	1	5	3	13	3	2	3	2	4	41	8	5	4	3	5	4
2011Kilic#115	1228	BRU-S115	Human	Turkey	B. melitensis bv3	43	125	1	5	3	13	3	2	3	2	4	41	8	5	4	3	5	4
2011Kilic#116	1229	BRU-S116	Human	Turkey	B. melitensis bv3	43	125	1	5	3	13	3	2	3	2	4	41	8	4	5	3	5	4
2011Kilic#130	1243	BRU-S130	Human	Turkey	B. melitensis bv3	43	125	1	5	3	13	3	2	3	2	4	41	8	4	4	3	4	4
2011Kilic#018	1131	BRU-S018	Human	Turkey	B. melitensis bv3	43	125	1	5	3	13	3	2	3	2	4	41	8	6	4	3	6	8
2011Kilic#021	1134	BRU-S021	Human	Turkey	B. melitensis bv3	43	125	1	5	3	13	3	2	3	2	4	41	8	5	4	3	9	6
2011Kilic#023	1136	BRU-S023	Human	Turkey	B. melitensis bv3	43	125	1	5	3	13	3	2	3	2	4	41	8	5	4	3	4	6
2011Kilic#024	1137	BRU-S024	Human	Turkey	B. melitensis bv3	43	125	1	5	3	13	3	2	3	2	4	41	8	5	4	3	5	6
2011Kilic#025	1138	BRU-S025	Human	Turkey	B. melitensis bv3	43	125	1	5	3	13	3	2	3	2	4	41	8	4	4	3	9	6
2011Kilic#026	1139	BRU-S026	Human	Turkey	B. melitensis bv3	43	125	1	5	3	13	3	2	3	2	4	41	8	6	4	3	5	5
2011Kilic#032	1145	BRU-S032	Human	Turkey	B. melitensis bv3	43	125	1	5	3	13	3	2	3	2	4	41	8	5	4	3	5	5
2011Kilic#037	1150	BRU-S037	Human	Turkey	B. melitensis bv3	43	125	1	5	3	13	3	2	3	2	4	41	8	5	4	3	6	4
2011Kilic#041	1154	BRU-S041	Human	Turkey	B. melitensis bv3	43	125	1	5	3	13	3	2	3	2	4	41	8	5	4	9	11	3
2011Kilic#048	1161	BRU-S048	Human	Turkey	B. melitensis bv3	42	116	1	5	3	13	2	2	3	2	4	41	8	7	4	3	6	5
2011Kilic#104	1217	BRU-S104	Human	Turkey	B. melitensis bv3	57	112	1	5	3	13	3	3	3	2	4	41	8	5	4	3	5	5
2011Kilic#105	1218	BRU-S105	Human	Turkey	B. melitensis bv3	57	112	1	5	3	13	3	3	3	2	4	41	8	5	4	3	5	5
2011Kilic#088	1201	BRU-S088	Human	Turkey	B. melitensis bv3	61	103	1	5	3	14	3	2	3	2	5	36	8	8	4	3	7	7
2011Kilic#002	1115	BRU-S002	Human	Turkey	B. melitensis bv3	43	125	1	5	3	13	3	2	3	2	4	41	8	4	4	3	4	4
2011Kilic#003	1116	BRU-S003	Human	Turkey	B. melitensis bv3	43	125	1	5	3	13	3	2	3	2	4	41	8	3	4	3	5	5
2011Kilic#004	1117	BRU-S004	Human	Turkey	B. melitensis bv3	43	125	1	5	3	13	3	2	3	2	4	41	8	5	4	3	5	4
2011Kilic#005	1118	BRU-S005	Human	Turkey	B. melitensis bv3	43	125	1	5	3	13	3	2	3	2	4	41	8	6	4	8	5	3
2011Kilic#131	1244	BRU-S131	Human	Turkey	B. melitensis bv3	44	109	1	4	3	13	3	2	3	2	4	46	8	4	4	3	5	4
2011Kilic#132	1245	BRU-S132	Human	Turkey	B. melitensis bv3	43	125	1	5	3	13	3	2	3	2	4	41	8	4	4	3	4	4
2011Kilic#133	1246	BRU-S133	Human	Turkey	B. melitensis bv3	43	125	1	5	3	13	3	2	3	2	4	41	8	4	4	3	4	4
2011Kilic#134	1247	BRU-S134	Human	Turkey	B. melitensis bv3	43	125	1	5	3	13	3	2	3	2	4	41	8	5	4	3	4	5
2011Kilic#135	1248	BRU-S135	Human	Turkey	B. melitensis bv3	43	125	1	5	3	13	3	2	3	2	4	41	8	4	4	3	4	4
2011Kilic#136	1249	BRU-S136	Human	Turkey	B. melitensis bv3	43	125	1	5	3	13	3	2	3	2	4	41	8	5	4	3	5	6
2011Kilic#137	1250	BRU-S137	Human	Turkey	B. melitensis bv3	85	119	1	5	3	13	3	4	3	2	4	41	8	4	4	3	8	6
2011Kilic#138	1251	BRU-S138	Human	Turkey	B. melitensis bv3	43	125	1	5	3	13	3	2	3	2	4	41	8	5	4	3	5	4
2011Kilic#139	1252	BRU-S139	Human	Turkey	B. melitensis bv3	43	125	1	5	3	13	3	2	3	2	4	41	8	6	5	3	5	4
2011Kilic#140	1253	BRU-S140	Human	Turkey	B. melitensis bv3	43	125	1	5	3	13	3	2	3	2	4	41	8	5	4	3	7	4
2011Kilic#141	1254	BRU-S141	Human	Turkey	B. melitensis bv3	43	125	1	5	3	13	3	2	3	2	4	41	8	7	4	3	4	5
2011Kilic#142	1255	BRU-S142	Human	Turkey	B. melitensis bv3	43	125	1	5	3	13	3	2	3	2	4	41	8	5	4	3	9	4
2011Kilic#143	1256	BRU-S143	Human	Turkey	B. melitensis bv3	42	116	1	5	3	13	2	2	3	2	4	41	8	4	4	3	8	5
2011Kilic#144	1257	BRU-S144	Human	Turkey	B. melitensis bv3	43	125	1	5	3	13	3	2	3	2	4	41	8	6	4	9	7	3
2011Kilic#145	1258	BRU-S145	Human	Turkey	B. melitensis bv3	43	125	1	5	3	13	3	2	3	2	4	41	8	4	4	3	5	5
2011Kilic#146	1259	BRU-S146	Human	Turkey	B. melitensis bv3	43	125	1	5	3	13	3	2	3	2	4	41	8	4	4	3	5	5
2011Kilic#147	1260	BRU-S147	Human	Turkey	B. melitensis bv3	43	125	1	5	3	13	3	2	3	2	4	41	8	6	5	3	6	4
2011Kilic#148	1261	BRU-S148	Human	Turkey	B. melitensis bv3	43	125	1	5	3	13	3	2	3	2	4	41	8	4	4	3	4	4
2011Kilic#149	1262	BRU-S149	Human	Turkey	B. melitensis bv3	43	125	1	5	3	13	3	2	3	2	4	41	8	6	4	3	5	4
2011Kilic#150	1263	BRU-S150	Human	Turkey	B. melitensis bv3	43	121	1	5	3	13	3	2	3	2	4	36	8	5	4	3	5	5
2011Kilic#151	1264	BRU-S151	Human	Turkey	B. melitensis bv3	43	125	1	5	3	13	3	2	3	2	4	41	8	6	5	9	8	3
2011Kilic#152	1265	BRU-S152	Human	Turkey	B. melitensis bv3	43	125	1	5	3	13	3	2	3	2	4	41	8	5	3	3	5	4
2011Kilic#153	1266	BRU-S153	Human	Turkey	B. melitensis bv3	43	125	1	5	3	13	3	2	3	2	4	41	8	6	5	3	6	4
2011Kilic#154	1267	BRU-S154	Human	Turkey	B. melitensis bv3	43	121	1	5	3	13	3	2	3	2	4	36	8	6	4	3	6	6
2011Kilic#155	1268	BRU-S155	Human	Turkey	B. melitensis bv3	43	125	1	5	3	13	3	2	3	2	4	41	8	6	4	3	11	5
2011Kilic#156	1269	BRU-S156	Human	Turkey	B. melitensis bv3	43	125	1	5	3	13	3	2	3	2	4	41	8	5	4	3	4	4
2011Kilic#157	1270	BRU-S157	Human	Turkey	B. melitensis bv3	42	116	1	5	3	13	2	2	3	2	4	41	8	4	7	3	8	5
2011Kilic#158	1271	BRU-S158	Human	Turkey	B. melitensis bv3	42	116	1	5	3	13	2	2	3	2	4	41	8	4	7	3	8	5
2011Kilic#159	1272	BRU-S159	Human	Turkey	B. melitensis bv3	42	116	1	5	3	13	2	2	3	2	4	41	8	4	7	3	8	5
2011Kilic#160	1273	BRU-S160	Human	Turkey	B. melitensis bv3	43	125	1	5	3	13	3	2	3	2	4	41	8	6	6	3	5	4
2011Kilic#161	1274	BRU-S161	Human	Turkey	B. melitensis bv3	43	125	1	5	3	13	3	2	3	2	4	41	8	6	3	3	5	4
2011Kilic#162	1275	BRU-S162	Human	Turkey	B. melitensis bv3	43	125	1	5	3	13	3	2	3	2	4	41	8	4	5	3	5	4
2011Kilic#008	1121	BRU-S008	Human	Turkey	B. melitensis bv3	43	125	1	5	3	13	3	2	3	2	4	41	8	6	4	14	9	3
2011Kilic#012	1125	BRU-S012	Human	Turkey	B. melitensis bv3	43	125	1	5	3	13	3	2	3	2	4	41	8	6	5	3	6	5
2011Kilic#006	1119	BRU-S006	Human	Turkey	B. melitensis bv3	43	125	1	5	3	13	3	2	3	2	4	41	8	3	4	5	5	3
2011Kilic#117	1230	BRU-S117	Human	Turkey	B. melitensis bv3	43	125	1	5	3	13	3	2	3	2	4	41	8	4	4	3	7	4
2011Kilic#118	1231	BRU-S118	Human	Turkey	B. melitensis bv3	43	125	1	5	3	13	3	2	3	2	4	41	8	6	4	3	4	4
2011Kilic#119	1232	BRU-S119	Human	Turkey	B. melitensis bv3	43	125	1	5	3	13	3	2	3	2	4	41	8	4	4	3	8	4
2011Kilic#120	1233	BRU-S120	Human	Turkey	B. melitensis bv3	43	125	1	5	3	13	3	2	3	2	4	41	8	4	4	3	4	5
2011Kilic#121	1234	BRU-S121	Human	Turkey	B. melitensis bv3	43	125	1	5	3	13	3	2	3	2	4	41	8	5	4	3	4	4
2011Kilic#122	1235	BRU-S122	Human	Turkey	B. melitensis bv3	43	125	1	5	3	13	3	2	3	2	4	41	8	6	4	3	4	4
2011Kilic#123	1236	BRU-S123	Human	Turkey	B. melitensis bv3	43	125	1	5	3	13	3	2	3	2	4	41	8	6	4	3	6	4
2011Kilic#124	1237	BRU-S124	Human	Turkey	B. melitensis bv3	43	125	1	5	3	13	3	2	3	2	4	41	8	5	4	3	8	5
2011Kilic#125	1238	BRU-S125	Human	Turkey	B. melitensis bv3	43	125	1	5	3	13	3	2	3	2	4	41	8	7	5	3	4	4
2011Kilic#001	1114	BRU-S001	Human	Turkey	B. melitensis bv3	43	125	1	5	3	13	3	2	3	2	4	41	8	9	4	3	5	5
2011Kilic#007	1120	BRU-S007	Human	Turkey	B. melitensis bv3	43	125	1	5	3	13	3	2	3	2	4	41	8	6	6	3	5	4
2011Kilic#009	1122	BRU-S009	Human	Turkey	B. melitensis bv3	43	125	1	5	3	13	3	2	3	2	4	41	8	8	4	3	5	5
2011Kilic#010	1123	BRU-S010	Human	Turkey	B. melitensis bv3	43	125	1	5	3	13	3	2	3	2	4	41	8	7	4	3	5	4
2011Kilic#011	1124	BRU-S011	Human	Turkey	B. melitensis bv3	43	125	1	5	3	13	3	2	3	2	4	41	8	6	4	7	4	3
2011Kilic#013	1126	BRU-S013	Human	Turkey	B. melitensis bv3	43	125	1	5	3	13	3	2	3	2	4	41	8	4	4	3	9	4
2011Kilic#126	1239	BRU-S126	Human	Turkey	B. melitensis bv3	43	125	1	5	3	13	3	2	3	2	4	41	8	5	5	3	5	4
2011Kilic#127	1240	BRU-S127	Human	Turkey	B. melitensis bv3	43	125	1	5	3	13	3	2	3	2	4	41	8	5	5	3	5	4
2011Kilic#128	1241	BRU-S128	Human	Turkey	B. melitensis bv3	43	125	1	5	3	13	3	2	3	2	4	41	8	5	4	3	9	4
2011Kilic#129	1242	BRU-S129	Human	Turkey	B. melitensis bv3	43	125	1	5	3	13	3	2	3	2	4	41	8	6	5	3	5	4
2011Kilic#019	1132	BRU-S019	Human	Turkey	B. melitensis bv3	43	125	1	5	3	13	3	2	3	2	4	41	8	6	4	3	5	5
2011Kilic#020	1133	BRU-S020	Human	Turkey	B. melitensis bv3	43	125	1	5	3	13	3	2	3	2	4	41	8	9	4	3	4	4
2011Kilic#027	1140	BRU-S027	Human	Turkey	B. melitensis bv3	43	125	1	5	3	13	3	2	3	2	4	41	8	5	4	3	4	4
2011Kilic#028	1141	BRU-S028	Human	Turkey	B. melitensis bv3	43	125	1	5	3	13	3	2	3	2	4	41	8	6	4	3	4	4
2011Kilic#029	1142	BRU-S029	Human	Turkey	B. melitensis bv3	43	125	1	5	3	13	3	2	3	2	4	41	8	4	5	3	5	4
2011Kilic#033	1146	BRU-S033	Human	Turkey	B. melitensis bv3	43	125	1	5	3	13	3	2	3	2	4	41	8	5	4	3	4	4
2011Kilic#035	1148	BRU-S035	Human	Turkey	B. melitensis bv3	43	125	1	5	3	13	3	2	3	2	4	41	8	5	4	3	6	4
2011Kilic#092	1205	BRU-S092	Human	Turkey	B. melitensis bv3	43	104	1	5	3	13	3	2	3	2	5	36	8	6	4	3	9	4
2011Kilic#084	1197	BRU-S084	Human	Turkey	B. melitensis bv3	61	102	1	5	3	14	3	2	3	2	4	36	8	7	4	3	6	6
2011Kilic#086	1199	BRU-S086	Human	Turkey	B. melitensis bv3	61	103	1	5	3	14	3	2	3	2	5	36	8	6	4	3	6	6
2011Kilic#089	1202	BRU-S089	Human	Turkey	B. melitensis bv3	62	114	1	3	3	13	2	2	3	2	4	41	8	4	5	3	4	4
2011Kilic#090	1203	BRU-S090	Human	Turkey	B. melitensis bv3	43	125	1	5	3	13	3	2	3	2	4	41	8	5	4	3	5	7
2007AlDahouk#084	287	BfR 60	Human	Turkey	B. melitensis bv3	43	125	1	5	3	13	3	2	3	2	4	41	8	5	4	6	9	3
2007AlDahouk#085	288	BfR 61	Human	Turkey	B. melitensis bv3	57	112	1	5	3	13	3	3	3	2	4	41	8	6	4	3	6	4
2007AlDahouk#088	291	BfR 64	Human	Turkey	B. melitensis bv3	43	125	1	5	3	13	3	2	3	2	4	41	8	5	4	3	4	4
2007AlDahouk#091	294	BfR 67	Human	Turkey	B. melitensis bv3	43	122	1	5	3	13	3	2	3	2	4	43	8	5	5	3	5	4
2007AlDahouk#095	298	BfR 72	Human	Turkey	B. melitensis bv3	43	122	1	5	3	13	3	2	3	2	4	43	8	5	4	5	7	3
2007AlDahouk#096	299	BfR 73	Human	Turkey	B. melitensis bv3	42	108	1	5	3	13	2	2	3	2	4	43	8	5	6	3	7	6
2007AlDahouk#098	301	BfR 75	Human	Turkey	B. melitensis bv3	43	122	1	5	3	13	3	2	3	2	4	43	8	6	4	3	6	4
2007AlDahouk#101	304	BfR 80	Human	Turkey	B. melitensis bv3	43	122	1	5	3	13	3	2	3	2	4	43	8	5	4	3	4	4
2007AlDahouk#106	309	BfR 85	Human	Turkey	B. melitensis bv3	43	125	1	5	3	13	3	2	3	2	4	41	8	5	4	6	6	3
2018Vergnaud#0137	3307	BCCN#04-2	Human	Turkey	B. melitensis bv3	43	104	1	5	3	13	3	2	3	2	5	36	8	5	4	3	6	5
2018Vergnaud#0376	3546	BCCN#04-12	Human	Turkey	B. melitensis bv3	43	106	1	5	3	13	3	2	3	2	5	41	8	4	4	6	4	6
2018Vergnaud#0377	3547	BCCN#04-4	Human	Turkey	B. melitensis bv3	43	104	1	5	3	13	3	2	3	2	5	36	8	5	4	6	5	5
2018Vergnaud#0631	3801	BCCN#94-69	Human	Turkey	B. melitensis bv3	42	116	1	5	3	13	2	2	3	2	4	41	8	6	6	3	6	7
2011Kilic#094	1207	BRU-S094	Human	Turkey	B. melitensis bv3	43	125	1	5	3	13	3	2	3	2	4	41	8	5	4	5	7	3
2011Kilic#095	1208	BRU-S095	Human	Turkey	B. melitensis bv3	43	125	1	5	3	13	3	2	3	2	4	41	8	5	4	5	7	3
2011Kilic#096	1209	BRU-S096	Human	Turkey	B. melitensis bv3	43	125	1	5	3	13	3	2	3	2	4	41	8	5	4	5	7	3
2011Kilic#097	1210	BRU-S097	Human	Turkey	B. melitensis bv3	43	125	1	5	3	13	3	2	3	2	4	41	8	5	4	5	7	3
2018Vergnaud#0401	3571	BCCN#91-112	Cattle	India	B. melitensis bv3	42	116	1	5	3	13	2	2	3	2	4	41	8	4	3	3	4	6
2018Vergnaud#0402	3572	BCCN#91-113	Cattle	India	B. melitensis bv3	42	116	1	5	3	13	2	2	3	2	4	41	8	4	5	7	4	5
2018Vergnaud#0403	3573	BCCN#91-114	Cattle	India	B. melitensis bv3	42	116	1	5	3	13	2	2	3	2	4	41	8	5	3	3	4	6
2018Vergnaud#0404	3574	BCCN#91-115	Cattle	India	B. melitensis bv3	42	116	1	5	3	13	2	2	3	2	4	41	8	4	5	3	4	6
2007AlDahouk#086	289	BfR 62	Human	Iran	B. melitensis bv3	43	125	1	5	3	13	3	2	3	2	4	41	8	4	4	3	4	5
2018Vergnaud#0427	3597	BCCN#96-108	Human	Iran	B. melitensis bv3	43	125	1	5	3	13	3	2	3	2	4	41	8	5	4	3	5	4
2006LeFleche#090	90	BCCN#96-31	Ovine	Israel	B. melitensis bv3	44	110	1	4	3	13	3	2	3	2	4	41	8	5	4	3	4	5
2006LeFleche#091	91	BCCN#96-32	Ovine	Israel	B. melitensis bv3	44	110	1	4	3	13	3	2	3	2	4	41	8	6	4	3	4	5
2018Vergnaud#0364	3534	BCCN#96-26	Ovine	Israel	B. melitensis Rough	47	138	3	4	2	13	4	2	3	3	8	36	6	2	4	6	3	6
2018Vergnaud#0366	3536	BCCN#00-2	Human	Mongolia	B. melitensis Rough	42	116	1	5	3	13	2	2	3	2	4	41	8	4	4	3	3	6
2018Vergnaud#0367	3537	BCCN#02-15	Human	Mongolia	B. melitensis Rough	42	116	1	5	3	13	2	2	3	2	4	41	8	4	4	3	3	6
2018Vergnaud#0368	3538	BCCN#02-40	Human	Mongolia	B. melitensis Rough	42	116	1	5	3	13	2	2	3	2	4	41	8	4	4	3	3	5
2013Jiang#153	1958	N2	Cattle	China	B. suis bv1	6	33	2	3	6	10	4	1	5	2	4	38	9	5	5	8	6	3
2013Jiang#154	1959	N6	Cattle	China	B. suis bv1	6	33	2	3	6	10	4	1	5	2	4	38	9	5	5	8	6	3
2013Jiang#155	1960	N7	Cattle	China	B. suis bv1	6	33	2	3	6	10	4	1	5	2	4	38	9	5	5	8	6	3
2013Jiang#156	1961	N8	Cattle	China	B. suis bv1	6	33	2	3	6	10	4	1	5	2	4	38	9	5	5	8	6	3
2013Jiang#157	1962	N9	Cattle	China	B. suis bv1	6	33	2	3	6	10	4	1	5	2	4	38	9	5	5	8	6	3
2013Jiang#158	1963	N11	Cattle	China	B. suis bv1	6	33	2	3	6	10	4	1	5	2	4	38	9	5	5	8	6	3
2013Jiang#159	1964	S2	Cattle	China	B. suis bv1	6	33	2	3	6	10	4	1	5	2	4	38	9	5	5	8	6	3
2013Jiang#167	1972	210	Deer/Elk/Reindeer	China	B. suis bv1	6	33	2	3	6	10	4	1	5	2	4	38	9	5	5	8	6	3
2013Jiang#161	1966	33	Human	China	B. suis bv1	6	33	2	3	6	10	4	1	5	2	4	38	9	5	5	7	6	3
2013Jiang#168	1973	217	Human	China	B. suis bv1	6	33	2	3	6	10	4	1	5	2	4	38	9	5	5	9	6	3
2013Jiang#165	1970	208	Human	China	B. suis bv1	6	33	2	3	6	10	4	1	5	2	4	38	9	6	6	6	5	3
2013Jiang#166	1971	215	Human	China	B. suis bv1	6	33	2	3	6	10	4	1	5	2	4	38	9	5	5	8	6	3
2013Jiang#163	1968	71	Ovine	China	B. suis bv1	6	33	2	3	6	10	4	1	5	2	4	38	9	6	6	5	5	3
2013Jiang#164	1969	72	Ovine	China	B. suis bv1	6	33	2	3	6	10	4	1	5	2	4	38	9	6	6	5	5	3
2013Jiang#160	1965	9	Ovine	China	B. suis bv1	6	33	2	3	6	10	4	1	5	2	4	38	9	5	5	8	6	3
2013Jiang#169	1974	218	Ovine	China	B. suis bv1	6	33	2	3	6	10	4	1	5	2	4	38	9	5	5	8	6	3
GCA_000600055	10021	S2	Swine	China	B. suis bv1	6	33	2	3	6	10	4	1	5	2	4	38	9	5	5	5	5	3
2013Jiang#162	1967	34	Swine	China	B. suis bv1	6	33	2	3	6	10	4	1	5	2	4	38	9	5	5	7	6	3
2006LeFleche#159	159	BfR 153	Boar	Germany	B. suis bv2	16	54	2	5	8	14	5	1	5	7	6	41	9	18	13	16	2	6
2006LeFleche#054	54	BCCN#01-25	Boar	Germany	B. suis bv2	16	53	2	5	8	14	5	1	5	7	5	41	9	4	12	18	2	5
2006LeFleche#152	152	BfR 143	Boar	Germany	B. suis bv2	16	57	2	5	8	14	5	1	5	7	4	43	9	15	14	13	2	6
2006LeFleche#153	153	BfR 144	Boar	Germany	B. suis bv2	16	57	2	5	8	14	5	1	5	7	4	43	9	14	13	13	2	6
2017Ferreira#027	2640	05RB1442	Hare	Germany	B. suis bv2	158	236	2	5	8	14	6	1	5	7	6	43	9	12	12	16	2	6
2006LeFleche#148	148	BfR 138	Hare	Germany	B. suis bv2	9	50	2	4	8	14	6	1	5	2	6	43	9	28	9	11	2	5
2006LeFleche#156	156	BfR 150	Swine	Germany	B. suis bv2	9	50	2	4	8	14	6	1	5	2	6	43	9	23	12	13	2	4
2006LeFleche#160	160	BfR 154	Swine	Germany	B. suis bv2	20	55	2	5	8	9	5	1	5	7	4	43	9	10	7	17	2	8
2006LeFleche#154	154	BfR 147	Swine	Germany	B. suis bv2	16	54	2	5	8	14	5	1	5	7	6	41	9	16	11	22	2	6
2006LeFleche#170	170	BfR 166	Wild boar	Germany	B. suis bv2	16	54	2	5	8	14	5	1	5	7	6	41	9	9	7	8	2	8
2018Vergnaud#0292	3462	BCCN#01-27	Wild boar	Germany	B. suis bv2	16	54	2	5	8	14	5	1	5	7	6	41	9	13	14	11	2	6
2006LeFleche#149	149	BfR 139	Wild boar	Germany	B. suis bv2	16	54	2	5	8	14	5	1	5	7	6	41	9	17	14	11	2	6
2017Ferreira#022	2635	A183	Wild boar	Germany	B. suis bv2	158	237	2	5	8	14	6	1	5	7	4	43	9	6	14	20	2	6
2017Ferreira#023	2636	A196	Wild boar	Germany	B. suis bv2	158	237	2	5	8	14	6	1	5	7	4	43	9	6	14	19	2	6
2017Ferreira#024	2637	04RB0377	Wild boar	Germany	B. suis bv2	158	237	2	5	8	14	6	1	5	7	4	43	9	6	14	18	2	6
2017Ferreira#025	2638	05RB0007	Wild boar	Germany	B. suis bv2	158	237	2	5	8	14	6	1	5	7	4	43	9	8	9	10	2	6
2018Vergnaud#0168	3338	BCCN#02-25	Wild boar	Germany	B. suis bv2	16	57	2	5	8	14	5	1	5	7	4	43	9	6	14	19	2	6
2006LeFleche#126	126	BfR 9	Wild boar	Germany	B. suis bv2	7	42	2	4	8	14	6	1	5	6	7	43	9	13	7	20	2	10
2006LeFleche#150	150	BfR 140	Wild boar	Germany	B. suis bv2	16	56	2	5	8	14	5	1	5	7	5	43	9	6	14	20	2	6
2006LeFleche#157	157	BfR 151	Wild boar	Germany	B. suis bv2	16	57	2	5	8	14	5	1	5	7	4	43	9	6	14	11	2	6
2006LeFleche#158	158	BfR 152	Wild boar	Germany	B. suis bv2	16	57	2	5	8	14	5	1	5	7	4	43	9	14	14	13	2	6
2006LeFleche#161	161	BfR 155	Wild boar	Germany	B. suis bv2	16	52	2	5	8	14	5	1	5	7	7	41	9	12	9	10	2	5
2006LeFleche#162	162	BfR 156	Wild boar	Germany	B. suis bv2	16	57	2	5	8	14	5	1	5	7	4	43	9	6	13	19	2	6
2006LeFleche#164	164	BfR 158	Wild boar	Germany	B. suis bv2	16	52	2	5	8	14	5	1	5	7	7	41	9	11	9	11	2	5
2006LeFleche#165	165	BfR 160	Wild boar	Germany	B. suis bv2	16	57	2	5	8	14	5	1	5	7	4	43	9	6	14	20	2	6
2006LeFleche#166	166	BfR 161	Wild boar	Germany	B. suis bv2	16	57	2	5	8	14	5	1	5	7	4	43	9	6	14	19	2	6
2006LeFleche#167	167	BfR 163	Wild boar	Germany	B. suis bv2	16	57	2	5	8	14	5	1	5	7	4	43	9	6	13	20	2	6
2006LeFleche#168	168	BfR 164	Wild boar	Germany	B. suis bv2	16	53	2	5	8	14	5	1	5	7	5	41	9	7	11	17	2	5
2006LeFleche#169	169	BfR 165	Wild boar	Germany	B. suis bv2	16	53	2	5	8	14	5	1	5	7	5	41	9	7	12	18	2	5
2006LeFleche#171	171	BfR 167	Wild boar	Germany	B. suis bv2	16	57	2	5	8	14	5	1	5	7	4	43	9	6	13	21	2	6
2006LeFleche#172	172	BfR 168	Wild boar	Germany	B. suis bv2	16	57	2	5	8	14	5	1	5	7	4	43	9	15	13	14	2	6
2006LeFleche#173	173	BfR 169	Wild boar	Germany	B. suis bv2	16	57	2	5	8	14	5	1	5	7	4	43	9	6	16	20	2	6
2006LeFleche#174	174	BfR 170	Wild boar	Germany	B. suis bv2	16	57	2	5	8	14	5	1	5	7	4	43	9	5	13	20	2	6
2006LeFleche#175	175	BfR 171	Wild boar	Germany	B. suis bv2	16	57	2	5	8	14	5	1	5	7	4	43	9	15	12	13	2	6
2017Ferreira#042	2655	It4	Wild boar	Italy	B. suis bv2	7	44	2	4	8	14	6	1	5	6	6	43	9	7	6	18	2	9
2017Ferreira#043	2656	It5	Wild boar	Italy	B. suis bv2	7	44	2	4	8	14	6	1	5	6	6	43	9	7	6	18	2	9
2017Ferreira#047	2660	It2	Wild boar	Italy	B. suis bv2	7	44	2	4	8	14	6	1	5	6	6	43	9	7	6	16	2	10
2017Ferreira#048	2661	It3	Wild boar	Italy	B. suis bv2	7	44	2	4	8	14	6	1	5	6	6	43	9	7	6	16	2	10
2017Ferreira#049	2662	AFSSA-04/770	Wild boar	Italy	B. suis bv2	7	44	2	4	8	14	6	1	5	6	6	43	9	6	6	16	2	10
2017Ferreira#050	2663	It6	Wild boar	Italy	B. suis bv2	7	44	2	4	8	14	6	1	5	6	6	43	9	8	6	19	2	10
2017Ferreira#051	2664	It1	Wild boar	Italy	B. suis bv2	7	44	2	4	8	14	6	1	5	6	6	43	9	8	6	10	2	11
2018Vergnaud#0305	3475	BCCN#04-16	Wild boar	Italy	B. suis bv2	7	44	2	4	8	14	6	1	5	6	6	43	9	6	6	16	2	10
2018Vergnaud#0306	3476	BCCN#04-17	Wild boar	Italy	B. suis bv2	10	242	2	4	8	14	5	1	5	2	7	43	9	13	10	14	2	6
2018Vergnaud#0356	3526	BCCN#04-19	Wild boar	Italy	B. suis bv2	7	44	2	4	8	14	6	1	5	6	6	43	9	7	6	18	2	10
2017Ferreira#014	2627	VLA-UK6/04	Human	India	B. suis bv3	4	31	2	3	4	11	3	1	5	2	4	38	9	7	5	12	4	7
