# Supplementary material for: Investigation of Genetic Relatedness of Brucella Strains in Countries Along the Silk Road
Source: Front Vet Sci. 2021 Jan 7;7:539444. doi: 10.3389/fvets.2020.539444 (PMC7817895; doi:10.3389/fvets.2020.539444)
Supplement: Supplementary file 2 [file Table_2.XLSX]

## Sheet: B. melitensis SR
Table S2. 39 B. meliteneis strains from 14 countries along the Silk Road from Genebank were used for WGS-SNP comparison analysis.
key	#Organism Name	Strain	Country	BioSample	BioProject	Assembly
analysis strains	Brucella melitensis	BwIM_AFG_63	Afghanistan	SAMN05932969	PRJNA347914	GCA_002191235.1
	Brucella melitensis	Br.m-1252/10-Geo	Georgia	SAMN05615423	PRJNA339926	GCA_001856295.1
	Brucella melitensis	VB12455	India	SAMN12917575	PRJNA575951	GCA_009017395.1
	Brucella melitensis	CIIMS-NV-1	India	SAMN09296271	PRJNA474273	GCA_003205535.1
	Brucella melitensis	CIIMS-BH-2	India	SAMN08176517	PRJNA422344	GCA_002895105.1
	Brucella melitensis	CIIMS-PH-3	India	SAMN08242171	PRJNA427646	GCA_002895125.1
	Brucella melitensis	BwIM_IRN_37	Iran	SAMN05932947	PRJNA347914	GCA_002191295.1
	Brucella melitensis	BwIM_IRN_28	Iran	SAMN05932957	PRJNA347914	GCA_002191275.1
	Brucella melitensis	BwIM_IRQ_32	Iraq	SAMN05932974	PRJNA347914	GCA_002191335.1
	Brucella melitensis	BwIM_IRQ_11	Iraq	SAMN05932931	PRJNA347914	GCA_002191315.1
	Brucella melitensis	BwIM_IRQ_43	Iraq	SAMN05932959	PRJNA347914	GCA_002191875.1
	Brucella melitensis	BwIM_ITA_55	Italy	SAMN05932987	PRJNA347914	GCA_002191375.1
	Brucella melitensis	BwIM_ITA_45	Italy	SAMN05932955	PRJNA347914	GCA_002191355.1
	Brucella melitensis BG2 (S27)	BG2 (S27)	Pakistan	SAMN00839732	PRJNA173535	GCA_000370625.1
	Brucella melitensis	I-349	Russia	SAMN05823560	PRJNA344439	GCA_002266765.1
	Brucella melitensis	BwIM_SYR_04	Syria	SAMN05932948	PRJNA347914	GCA_002191455.1
	Brucella melitensis	BwIM_SYR_26	Syria	SAMN05932953	PRJNA347914	GCA_002192095.1
	Brucella melitensis	BwIM_SYR_23	Syria	SAMN05932966	PRJNA347914	GCA_002192075.1
	Brucella melitensis	BwIM_SYR_34	Syria	SAMN05932960	PRJNA347914	GCA_002191515.1
	Brucella melitensis	BwIM_TUR_17	Turkey	SAMN05932930	PRJNA347914	GCA_002191655.1
	Brucella melitensis	BwIM_TUR_03	Turkey	SAMN05932920	PRJNA347914	GCA_002191615.1
	Brucella melitensis	BwIM_TUR_59	Turkey	SAMN05932973	PRJNA347914	GCA_002191755.1
	Brucella melitensis	BwIM_TUR_51	Turkey	SAMN05932917	PRJNA347914	GCA_002192175.1
	Brucella melitensis	BwIM_TKM_56	Turkmenistan	SAMN05932951	PRJNA347914	GCA_002191575.1
	Brucella melitensis	M1981	Beijing	SAMN12827001	PRJNA573838	GCA_008761595.1
	Brucella melitensis	BwIM_BGR_21	Bulgaria	SAMN05932986	PRJNA347914	GCA_002191855.1
	Brucella melitensis	QY1	Gansu	SAMN07224390	PRJNA390013	GCA_002214285.1
	Brucella melitensis	Br.m-1771/12-Geo	Georgia	SAMN05615422	PRJNA339926	GCA_001856285.1
	Brucella melitensis bv. 3	BB20	Hainan	SAMN03382543	PRJNA266069	GCA_003994115.1
	Brucella melitensis	BmWS93	Inner Mongolia	SAMN10439570	PRJNA505925	GCA_003856415.1
	Brucella melitensis	CIT31	Inner Mongolia	SAMN08322136	PRJNA428790	GCA_003516065.1
	Brucella melitensis	CIT21	Inner Mongolia	SAMN08322134	PRJNA428790	GCA_003516045.1
	Brucella melitensis	2011.TE.6299.1.1	Italy	SAMN08887958	PRJNA472876	GCA_006507875.1
	Brucella melitensis B115	B115	Malta	SAMN01798236	PRJNA178706	GCA_000365865.1
	Brucella melitensis	QH61	Qinghai	SAMN07967141	PRJNA416864	GCA_002763615.1
	Brucella melitensis	C-573	Russia	SAMN03860331	PRJNA289971	GCA_001307475.2
	Brucella melitensis	BL	Xinjiang	SAMN07508058	PRJNA398310	GCA_002263015.1
	Brucella melitensis	BY38	Xinjiang	SAMN07499375	PRJNA398009	GCA_002262955.1
Refrence genome	Brucella melitensis bv. 1 str. 16M	16M	Refrence	SAMN02603416	PRJNA180	GCA_000007125.1
